# Supplementary material for: Metagenomic Analyses of Microbial and Carbohydrate-Active Enzymes in the Rumen of Holstein Cows Fed Different Forage-to-Concentrate Ratios
Source: Front Microbiol. 2019 Mar 29;10:649. doi: 10.3389/fmicb.2019.00649 (PMC6449447; doi:10.3389/fmicb.2019.00649)
Supplement: Supplementary file 3 [file Table_3.xlsx]

## Sheet: Sheet2
Table S3 Microbial classification of GH family
Item	HF01	HF02	HF03	HF41	HF42	HF43	LF01	LF02	LF03	LF41	LF42	LF43
GH0	0.440404	0.442366	0.500458	0.460808	0.480944	0.467924	0.450854	0.414849	0.373331	0.432868	0.394081	0.398961
Alistipes	0.0106913	0.00892444	0.0194311	0.011367	0.00563834	0.00381418	0	0.000329004	0.000308286	0.000995506	0	0.00114384
Bacteroides	0.0863122	0.0626337	0.0918924	0.0871925	0.105509	0.0809516	0.116186	0.101581	0.10563	0.079566	0.0767239	0.0801849
Eubacterium	0	0	0	0	0	0	0.0014074	0.00289068	0.00762204	0	0.000273492	0.000229509
Flavobacterium	0.00876715	0.00493014	0.00833844	0.00658365	0.0036113	0.0035916	0	0	0	0	0	0
Parabacteroides	0.0032741	0.00472498	0.00617287	0.00700891	0.00307431	0.00727382	0.00884324	0.00959058	0.0151873	0.0102658	0.0107149	0.0136595
Prevotella	0.215638	0.258937	0.231653	0.228454	0.257804	0.253128	0.307149	0.265235	0.213683	0.327305	0.289114	0.290446
Roseburia	0	0	0	0	0	0	0.00433492	0.0249131	0.0088514	0	0	0
Unclassified	0.113456	0.100148	0.140458	0.117808	0.10435	0.11713	0.0129325	0.0103106	0.0220487	0.0147353	0.0172544	0.0132967
Zobellia	0.00226549	0.00206738	0.00251213	0.00239406	0.000956209	0.00203508	0	0	0	0	0	0
GH1	0.0165117	0.0275356	0.0250002	0.0295193	0.0206836	0.0215066	0.0211689	0.068142	0.0691998	0.0290152	0.0514268	0.0374987
Butyrivibrio	0.00204825	0.00490805	0.00155873	0.00148368	0.00172714	0.00201918	0.00456612	0.0019398	0.00145254	0.00548924	0.00282858	0.00322052
Coprococcus	0	0	0	0	0	0	0.00132649	0.015138	0.00580637	0	0.000773646	0.000431254
Hungatella	0.00167584	0.00152292	0.00425245	0.00101275	0.000471039	0.0017489	0	0	0	0	0	0
Lactobacillus	0	0	0	0	0.000664165	0	0	0	0	0	0	0
Paenibacillus	0.00173791	0.00252504	0.00331419	0.00263031	0.0036584	0.00414965	0	0	0	0	0	0
Roseburia	0	0	0	0	0	0	0.00226861	0.00990817	0.010024	0	0.000419604	0.000351666
Ruminococcus	0.000904646	0.000493961	0	0.000411085	0.00151361	0.000936454	0.00241311	0.00078923	0.00196698	0.00484541	0.00328565	0.00248943
Selenomonas	0.0003631	0	0	0	0	0.00016217	0.00269777	0.0063785	0.020031	0.00423509	0.0172956	0.0080365
Succinivibrio	0	0	0	0	0	0	0	0.00228782	0.00286536	0.00322655	0.00214485	0.00496035
Unclassified	0.00978197	0.0180856	0.0158748	0.0239815	0.0126493	0.0124903	0.00789678	0.0317004	0.0270535	0.0112189	0.0246789	0.018009
GH10	0.4668	0.502727	0.41586	0.479802	0.59064	0.551752	0.563127	0.529455	0.50845	0.532689	0.459416	0.512753
Bacteroides	0.0796802	0.0773452	0.0683798	0.0685582	0.0914177	0.0758544	0.0525754	0.0462228	0.0422787	0.052665	0.053331	0.0536513
Clostridium	0	0	0	0	0	0	0.0027888	0	0.000977815	0	0	0.000455315
Paenibacillus	0.00488323	0.00228674	0.00281328	0.00369504	0.00667305	0.00755205	0.00199406	0.00515567	0.00489475	0.00409925	0.00629407	0.00563407
Paraprevotella	0.00123981	0.00101791	0.000591712	0.000563863	0.00157013	0.00360908	0	0.000418387	0.00117451	0.000844784	0.000436464	0.000729245
Prevotella	0.226151	0.242159	0.210097	0.251496	0.286432	0.270207	0.346022	0.349851	0.318843	0.333549	0.281674	0.326651
Ruminiclostridium	0	0	0	0	0	0	0	0.00289068	0.00270459	0.00166352	0	0.00466421
Unclassified	0.154846	0.179919	0.133978	0.155489	0.204547	0.19453	0.159746	0.124917	0.137577	0.139868	0.11768	0.120968
GH103	0.00274497	0.000538149	0.001306	0.00129468	0.0010143	0.0011018	0.0348889	0.143649	0.163202	0.221633	0.134358	0.183637
Aeromonas	0.00197067	0.000538149	0.000936751	0.00111828	0.000623342	0.0011018	0.0248391	0.130516	0.138782	0.126165	0.11571	0.143182
Ruminobacter	0.000774302	0	0.000369252	0.000176404	0.000163294	0	0.00881001	0.00522223	0.0164753	0.0879208	0.0140567	0.0343856
Succinatimonas	0	0	0	0	0.000227669	0	0	0.00513475	0.00383939	0.0010383	0.00267872	0.00246167
Succinivibrio	0	0	0	0	0	0	0.00123979	0.00277657	0.00368808	0.00280974	0.000964716	0.00242465
Unclassified	0	0	0	0	0	0	0	0	0.000417983	0.00369919	0.000947856	0.00118271
GH105	1.0318	1.04736	0.983531	1.10097	1.12903	1.02391	1.59469	1.44548	1.43853	1.37646	1.40936	1.45587
Alistipes	0.119132	0.0946827	0.121243	0.106902	0.0827568	0.0931509	0.00947903	0.0145085	0.023948	0.0196943	0.013609	0.0157032
Bacteroides	0.272693	0.230158	0.327549	0.293918	0.176213	0.212206	0.152858	0.158621	0.193046	0.1444	0.168138	0.168124
Chryseobacterium	0.00237722	0.00224097	0.0011471	0.00371394	0.0031591	0.00105252	0	0.00201396	0.00297695	0.000790822	0.00162784	0.0011679
Eubacterium	0	0	0	0	0	0	0	0.000916648	0.000429331	0	0	0.000399789
Flavobacterium	0.00150981	0.000612323	0	0	0	0.00134347	0.00429157	0.00228021	0.000489853	0.00321353	0.000726815	0.000608938
Paraprevotella	0.00132981	0.0012499	0.00150576	0.00330758	0.000579378	0.00184429	0.0218625	0.0198544	0.0174569	0.0229245	0.0221229	0.0192861
Prevotella	0.607317	0.684971	0.507128	0.652964	0.825097	0.68293	1.38151	1.20892	1.16302	1.14406	1.17337	1.21189
Selenomonas	0	0	0	0	0	0	0.00245646	0.00188464	0.00293155	0.0014793	0.00436464	0.00218403
Sunxiuqinia	0.00287066	0.00285645	0.00349579	0.00285082	0	0	0	0	0	0.000251202	0	0
Unclassified	0.0245666	0.030594	0.021462	0.0373111	0.0412222	0.0313815	0.0222367	0.0364796	0.0342235	0.0396397	0.0254029	0.0365085
GH106	0.733517	0.672975	0.807665	0.747049	0.671678	0.684534	0.641405	0.590634	0.625882	0.51575	0.57957	0.574635
Alistipes	0.0158197	0.0165059	0.0228437	0.0189115	0.0163568	0.0180263	0.0112087	0.0158987	0.0224784	0.0166277	0.0197664	0.014507
Bacteroides	0.229207	0.200207	0.247093	0.219905	0.197721	0.186435	0.131946	0.111917	0.127176	0.10368	0.106503	0.113255
Pedobacter	0.00248273	0.000678605	0.00196733	0.00376434	0.00227669	0.0033388	0	0	0	0	0	0
Prevotella	0.235057	0.241304	0.221647	0.246773	0.253844	0.238017	0.437045	0.407393	0.409385	0.328865	0.383964	0.376029
Runella	0	0	0	0	8.98114e-05	0	0.00119066	0.00273853	0.00416092	0.00387038	0.00389633	0.00607087
Segetibacter	0.0093568	0.00459242	0.00882271	0.00674116	0.000998603	0.00462662	0.00174842	0.00143393	0.00191024	0.000310747	0.000745547	0.00133633
Unclassified	0.241593	0.209687	0.305292	0.250953	0.200392	0.23409	0.0582657	0.0512526	0.0607707	0.0623961	0.0646946	0.0634366
GH108	0.0080425	0.00599697	0.00532692	0.01143	0.00454867	0.00867293	0.00641568	0.00976364	0.0261967	0.00578324	0.0135416	0.0308726
Bacteroides	0.00479478	0.00429257	0.00207326	0.00515037	0.00156385	0.00391117	0.00641568	0.00896109	0.0261967	0.00578324	0.0135416	0.0308726
Tannerella	0.00211032	0.00046082	0	0.000767043	0.00106926	0.0034024	0	0.000802543	0	0	0	0
Unclassified	0.0011374	0.00124358	0.00325366	0.00551263	0.00191556	0.00135937	0	0	0	0	0	0
GH109	0.393816	0.36803	0.452634	0.379126	0.23301	0.340324	0.0645528	0.0684852	0.105048	0.0863671	0.08219	0.091183
Alistipes	0.0359189	0.0437148	0.0575534	0.0527417	0.0375748	0.0488053	0	0.00161269	0.00365782	0.000694063	0	0.00165838
Bacteroides	0.121898	0.115622	0.120682	0.103159	0.0955923	0.118108	0.0430949	0.0386885	0.0530112	0.0473191	0.0448359	0.0504438
Capnocytophaga	0.00198619	0.00327309	0.000947344	0.00522912	0.0026284	0.00284593	0	0	0	0	0	0
Porphyromonas	0	0.00249348	0.00124396	0.00177979	0	0.000877628	0	0	0	0	0	0
Prevotella	0.0191279	0.00829476	0.041329	0.0231357	0.00852895	0.0108866	0.0191315	0.020501	0.0403703	0.0296493	0.0310133	0.031911
Tannerella	0	0.00202003	0	0.000559138	0.000519713	0.000551697	0	0	0	0	0	0
Unclassified	0.214885	0.192612	0.230878	0.192521	0.0881659	0.15825	0.00232641	0.00768311	0.00800863	0.00870463	0.0063409	0.00716992
GH11	0	0.000849045	0	0	0	0	0.00236976	0.000737883	0.00251735	0.00111832	0	0
Bacillus	0	0	0	0	0	0	0	0	0.000436896	0	0	0
Neocallimastix	0	0.000849045	0	0	0	0	0.00236976	0.000737883	0.00208046	0.00111832	0	0
GH110	0.00133602	0.00109681	0.000317799	0.00303982	0.00197836	0.00149769	0	0	0	0	0	0
Parabacteroides	0.00133602	0.00109681	0.000317799	0.00303982	0.00197836	0.00149769	0	0	0	0	0	0
GH113	0.0018155	0.0035824	0	0.000896196	0	0.00130531	0.00342459	0.0187323	0.00737617	0	0.000513266	0.000214702
Roseburia	0	0	0	0.000234681	0	0	0.00342459	0.0187323	0.00737617	0	0.000513266	0.000214702
Unclassified	0.0018155	0.0035824	0	0.000661516	0	0.00130531	0	0	0	0	0	0
GH115	0.96405	1.04364	0.924782	0.978254	1.16299	1.06216	1.3978	1.22338	1.12611	1.27053	1.17782	1.21801
Bacteroides	0.295178	0.280542	0.302672	0.284672	0.250421	0.286083	0.111022	0.0937712	0.122531	0.123	0.123799	0.126378
Butyrivibrio	0.000764992	0.00306161	0.00145885	0.00185854	0.000430216	0.00319571	0	0	0	0	0	0
Chryseobacterium	0	0	0	0.000486686	0	0.000480151	0.00219636	0.000768311	0.00452027	0.00567531	0.00345612	0.00290588
Flavobacterium	0.0108526	0.0114574	0.00711265	0.00789094	0.0188306	0.013069	0.0169062	0.0148775	0.00992189	0.0281161	0.0151694	0.0158435
Geofilum	0.00982231	0.00455139	0.0153633	0.00787676	0.00659455	0.0137527	0	0	0	0	0	0
Pedobacter	0.0054465	0.00374811	0.00203845	0.00565911	0.00403523	0.00743281	0.0055487	0.00393284	0.00405689	0.00520082	0.00577143	0.00610604
Prevotella	0.527809	0.628552	0.488832	0.548675	0.731809	0.627976	1.12523	0.991195	0.887441	0.994516	0.931866	0.962649
Roseburia	0	0	0	0	0	0	0.00196516	0.00935666	0.00873792	0	0	0.000167874
Saccharicrinis	0.0189619	0.0280122	0.0249699	0.0235783	0.0352023	0.0235624	0	0	0	0.000818734	0	0
Unclassified	0.0952144	0.0837162	0.0823342	0.0975567	0.115671	0.0866099	0.134935	0.109481	0.0888976	0.113203	0.0977528	0.10396
GH116	0.0082706	0.00790259	0.00960964	0.00691441	0.00168004	0.00519899	0.00138862	0.00343762	0.00597564	0.00420531	0.00588195	0.00605236
Bacteroides	0.0082706	0.00790259	0.00960964	0.00691441	0.00168004	0.00519899	0.00138862	0.00343762	0.00597564	0.00420531	0.00588195	0.00605236
GH117	0.00349134	0.00183066	0.00462837	0.00496137	0.00166434	0.0020373	0.0147676	0.0187894	0.0230363	0.021609	0.0207011	0.0223586
Alistipes	0.00349134	0.00183066	0.00447945	0.00496137	0.00166434	0.00190789	0	0	0	0.000582417	0.000901026	0.00201745
Bacteroides	0	0	0.000148912	0	0	0	0.0027021	0.00386057	0.00444461	0.00569392	0.0055635	0.00956903
Unclassified	0	0	0	0	0	0.000129418	0.0120655	0.0149288	0.0185917	0.0153326	0.0142366	0.0107721
GH120	0.0110482	0.00998496	0.0132719	0.0132875	0.00732466	0.0107589	0.00054042	0.00259362	0.000661964	0.00183471	0.00861688	0.00114384
Bacteroides	0.00674993	0.0055977	0.0109716	0.00716169	0.00441992	0.00562349	0	0.000159367	0	0	0	0
Unclassified	0.00429823	0.00438726	0.00230026	0.00612579	0.00290474	0.00513539	0.00054042	0.00243425	0.000661964	0.00183471	0.00861688	0.00114384
GH123	0.0466211	0.0461846	0.0736219	0.0630248	0.0405627	0.0609245	0.00758611	0.00944034	0.0221474	0.0155076	0.016065	0.018242
Bacteroides	0.0424702	0.0410477	0.068407	0.0573093	0.0363328	0.050606	0.00157502	0.00438166	0.0125584	0.00755282	0.00675507	0.010672
Unclassified	0.00415082	0.00513688	0.00521493	0.00571549	0.00422993	0.0103185	0.00601109	0.00505868	0.00958902	0.00795474	0.00930997	0.00757008
GH124	0	0	0	0	0	0	0	0.00101174	0	0.00307025	0	0
Ruminococcus	0	0	0	0	0	0	0	0.00101174	0	0.00307025	0	0
GH125	0.257939	0.258395	0.294135	0.28128	0.229062	0.250793	0.159112	0.142304	0.189565	0.200781	0.179754	0.207797
Alistipes	0.00431375	0.00439199	0.00755151	0.00668288	0.00237247	0.00430864	0	0.000207292	0.000315851	0	0	0.00077089
Bacteroides	0.167212	0.167761	0.170953	0.162111	0.152071	0.166722	0.0312172	0.0434851	0.0643117	0.0606589	0.0495152	0.0549044
Prevotella	0.0569616	0.0630392	0.0727079	0.0749859	0.0607342	0.054839	0.120453	0.0907197	0.107864	0.128461	0.116667	0.133568
Unclassified	0.0294514	0.0232036	0.0429226	0.0375001	0.0138847	0.0249234	0.00744162	0.0078923	0.017073	0.0116614	0.0135716	0.0185532
GH127	0.78014	0.788005	0.821605	0.780075	0.758359	0.77043	0.83515	0.686703	0.676129	0.700243	0.707833	0.723803
Bacillus	0.00639304	0.00348771	0	0.00289807	0.00221388	0.00469022	0	0	0	0	0	0
Bacteroides	0.27424	0.223506	0.322723	0.265037	0.182725	0.23343	0.0881015	0.078385	0.0974691	0.0975707	0.0848406	0.0912223
Candidatus Symbiothrix	0.00341376	0.00076856	0.00642105	0.0011167	0.0024761	0.00110021	0.00309224	0.00203488	0.00108373	0.00349823	0.00180767	0.00176574
Geobacillus	0.00420513	0.00380334	0.00192193	0.000830044	0	0.00147384	0	0	0	0	0	0
Mesorhizobium	0.00237411	0.0021305	0.00267859	0.00117813	0.00419225	0.00426095	0	0	0	0	0	0
Paenibacillus	0.00155171	0	0.00222459	0.00140966	0.000654744	0.000696378	0	0	0	0	0	0
Parabacteroides	0.0779594	0.0882971	0.111191	0.0900053	0.0737396	0.0800946	0.0162603	0.022281	0.0354601	0.0271671	0.0257454	0.0376505
Prevotella	0.371777	0.433468	0.331212	0.391847	0.476816	0.414283	0.721428	0.574769	0.529672	0.570252	0.589505	0.591893
Unclassified	0.0382263	0.0325446	0.0432328	0.0257519	0.0155411	0.0304006	0.0062683	0.00923343	0.0124438	0.00175469	0.00593441	0.00127155
GH128	0.00365582	0.00449931	0.00584902	0.00507162	0.00825731	0.00851076	0	0.00264154	0.00276323	0.000989923	0.00275365	0.00219329
Bacteroides	0.00104895	0.00307108	0.00253483	0.00190579	0.000532274	0.00421802	0	0	0	0	0	0.000173982
Prevotella	0	0	0	0	0	0	0	0.00100413	0.000626029	0	0.00139181	0.0011642
Unclassified	0.00260687	0.00142823	0.00331419	0.00316582	0.00772504	0.00429274	0	0.00163742	0.0021372	0.000989923	0.00136184	0.000855105
GH13	2.94909	2.92387	2.98702	3.09006	3.05114	2.92699	3.55867	3.93313	4.01677	4.07105	4.06629	4.0306
Aeromonas	0.00238808	0.00069123	0.00105479	0.000636315	0.000533844	0.000628012	0.0399868	0.173671	0.183362	0.164854	0.156539	0.178969
Alistipes	0.535803	0.43848	0.566655	0.526295	0.41198	0.462701	0.0260774	0.0520597	0.0651527	0.0586935	0.0496834	0.0611272
Anoxybacillus	0	0.0014519	0	0.000401634	0.000373691	0.000397476	0	0	0	0	0	0
Bacillus	0	0	0	0	0.000282623	0.000300492	0	0.00127798	0	0.00161142	0.00099656	0.00304099
Bacteroides	0.386973	0.38496	0.435562	0.404792	0.325473	0.375253	0.101999	0.112405	0.141251	0.124861	0.127533	0.142984
Butyrivibrio	0.00603149	0.00979558	0.0102906	0.00820594	0.0121873	0.00687841	0.0159511	0.0191716	0.0273391	0.031458	0.0300111	0.0213824
Chlamydia	0	0	0	0.0010411	0.0009672	0.00102708	0	0	0	0	0	0
Christensenella	0.000597408	0.00130671	0.00313259	0.00135768	0.00202547	0.00241666	0	0	0	0	0	0
Clostridioides	0	0	0.000923131	0	0.00114619	0	0	0	0.000871901	0	0.000970335	0.000812535
Clostridium	0.0023586	0.000397694	0.00295099	0.000494562	0.000613921	0.000472838	0.00485367	0.0449215	0.0289063	0.0079566	0.0505773	0.0155159
Coprobacter	0	0	0	0	0	0	0	0.00228211	0.00395287	0	0	0
Eubacterium	0.00560167	0.00746544	0.00535718	0.00506689	0.00305375	0.00474475	0.0129253	0.0402184	0.0718268	0.0248073	0.0831772	0.0452021
Ewingella	0.00107068	0.000585494	0.00357146	0.000242556	0.00135502	0.00119879	0	0	0	0	0	0
Flavobacterium	0	0	0	0	0	0	0	0.00241524	0.00150928	0	0.00167842	0.000703333
Geobacillus	0	0	0	0	0	0	0	0	0	0	0	0.000892122
Haemophilus	0	0	0	0	0	0	0	0.00257118	0.00346869	0.000310747	0.00316389	0.00246352
Hungatella	0	0.000841154	0.00109868	0.00174829	0.00292044	0.0017171	0.00453722	0.00122473	0.00166058	0.00498683	0.00452199	0.00320942
Lachnobacterium	0	0	0	0	3.68981e-05	0	0.000667578	0.00287166	0.000467157	0.0031819	0.0093849	0.00123268
Lactobacillus	0	0	0	0	0	0	0	0.00557216	0.00520304	0.0034424	0.00290351	0.00377579
Megamonas	0	0	0	0	0	0	0.00174842	0.00175152	0.0034233	0.000828037	0.00461003	0.00233581
Mitsuokella	0	0	0	0	0.000303035	0	0	0	0.000639268	0	0.000709956	0.00119011
Mucinivorans	0.0406796	0.0307424	0.0578394	0.046566	0.0226592	0.0324404	0	0.00564823	0.00709247	0	0.00516638	0.00686675
Odoribacter	0.00176895	0.00231988	0.00437352	0.00417385	0.000596649	0.000632782	0	0	0	0	0	0
Oscillibacter	0	0.00340881	0.00237593	0.00198455	0.00394103	0.00111611	0	0	0	0	0	0
Paenibacillus	0	0	0	0	0	0	0	0.000502065	0.00224879	0.00148302	0.000970335	0.00337785
Parabacteroides	0.11032	0.0763494	0.114226	0.111519	0.0879446	0.086618	0.00121233	0.00304282	0.00128232	0.00168585	0.00148922	0.00286516
Porphyromonas	0	0.00254082	0.00133022	0.0012679	0	0.000416555	0	0	0	0	0	0
Prevotella	1.55973	1.6828	1.44193	1.65208	1.96777	1.7135	3.14186	2.89203	2.83509	2.77354	3.0674	2.90265
Roseburia	0	0	0	4.83536e-05	0.00013142	0	0.0212498	0.0983971	0.0798688	5.09848e-05	0.00488483	0.00289644
Rubrivivax	0	0	0	0	0	0	0	0	0.000317743	0.001029	0.00176833	0.00177684
Ruminobacter	0.00585925	0.00242988	0.00188122	0.00102897	0.00240277	0.00101166	0.0660917	0.117167	0.168309	0.555555	0.14851	0.306622
Ruminococcus	0.0142447	0.00975771	0.00864111	0.0120553	0.0152428	0.00690814	0	0.00300478	0.000279916	0.000301443	0	0.000260974
Selenomonas	0	0	0.000138924	0	0	0	0.00760056	0.00727994	0.00902351	0.00903956	0.0156415	0.00772741
Streptococcus	0	0	0	0	0.000612351	0	0	0	0	0	0	0
Streptomyces	0.00897198	0.00850623	0.00649369	0.00607807	0.00850539	0.00677777	0	0	0	0	0	0
Succinatimonas	0	0	0	0	0	0	0.00396212	0.0158892	0.0126076	0.00872323	0.0100462	0.00900451
Succinimonas	0	0	0.000136502	0.000259881	0.000612822	0.000128305	0.0105917	0.0748723	0.06213	0.0232911	0.0580328	0.0330381
Succinivibrio	0	0	0	0.000138603	0	0	0.00139584	0.00348783	0.00554158	0.00632658	0.00338119	0.00688526
Tannerella	0.00120413	0.00105263	0.00298126	0.00174829	0.000406664	0.000863318	0	0	0	0	0	0
Treponema	0	0.000345615	0	0	0	0	0.00446497	0.00400891	0.0108089	0.000909911	0.00715575	0.00639107
Unclassified	0.265483	0.257644	0.314078	0.300485	0.177064	0.218838	0.0915001	0.245066	0.280717	0.258718	0.212129	0.253336
Vibrio	0	0	0	0.000335483	0	0	0	0.000325201	0.0024209	0.00340705	0.00325943	0.00207298
GH130	0.642866	0.623247	0.685379	0.635705	0.619294	0.646184	0.544135	0.584392	0.524615	0.53454	0.522842	0.5227
Bacteroides	0.0829093	0.0767534	0.108419	0.070097	0.0479659	0.0695011	0.00684629	0.0170455	0.0218845	0.014019	0.0145419	0.0250387
Paenibacillus	0.0032741	0.0035824	0.00765744	0.00270906	0.00226099	0.000801312	0	0	0	0	0	0
Parabacteroides	0	0	0	0	0	0	0	0	0	0	0.000964716	0.000403491
Prevotella	0.379462	0.367925	0.316091	0.365557	0.4149	0.409132	0.502185	0.479618	0.428248	0.474365	0.464792	0.44594
Unclassified	0.177221	0.174985	0.253212	0.197343	0.154166	0.166749	0.0351042	0.0877282	0.0744823	0.0461561	0.042543	0.0513174
GH16	0.622406	0.621567	0.645277	0.629555	0.581886	0.635963	0.452625	0.445274	0.487864	0.420347	0.518055	0.451185
Alistipes	0.0103809	0.0115047	0.0181297	0.0164276	0.0130792	0.0220838	0	0	0.000262894	0	0	0
Bacteroides	0.250736	0.239038	0.263915	0.249654	0.209224	0.234791	0.0597323	0.091661	0.110588	0.0675716	0.0819058	0.0845715
Chryseobacterium	0.00268445	0.00167284	0.000364712	0.00278782	0.00193126	0.00275054	0	0	0	0	0	0
Draconibacterium	0.00098999	0.00269864	0.000942804	0.00269331	0.00375261	0.00220997	0	0	0	0	0	0
Fibrobacter	0.00462409	0.00367709	0.00559932	0.00611114	0.00284194	0.00715457	0	0	0	0	0	0
Prevotella	0.17217	0.205131	0.185387	0.184878	0.226589	0.204568	0.367344	0.331718	0.342262	0.320067	0.398411	0.332346
Ruminococcus	0	0	0	0	0	0	0.00184957	0	0.00121423	0	0	0
Selenomonas	0	0	0	0	0	0	0.00158947	0	0.00471129	0.000375873	0.00543238	0.000649657
Unclassified	0.180821	0.157845	0.170938	0.167003	0.124469	0.162406	0.0221095	0.0218952	0.0288257	0.0323325	0.0323058	0.0336176
GH18	0.359188	0.33696	0.393214	0.37303	0.298534	0.336131	0.114604	0.23148	0.229711	0.207991	0.222678	0.206377
Acidaminococcus	0	0.0030916	0.00343526	0.00608594	0.00304605	0.00266945	0.0202296	0.0262253	0.0192858	0.0371091	0.0368278	0.0311873
Alistipes	0	0	0	0	0	0	0.00171952	0.00268148	0.00300721	0.00461468	0.000837336	0.00186938
Bacteroides	0.263786	0.241558	0.270352	0.2744	0.231761	0.251512	0.0452248	0.0752481	0.0760125	0.0773459	0.0808952	0.0777061
Butyrivibrio	0	0	0	0	0	0	0	0.000631384	0	0	0.0019669	0.00248017
Clostridium	0	0	0	0	0	0	0	0.00412682	0.00110075	0.000396341	0.000204183	0
Eubacterium	0	0	0	0	0	0	0.0027599	0.00732178	0.00851096	0.00301443	0.0150983	0.00838447
Megasphaera	0.00161378	0.00149609	0.00174033	0.00387302	0.00227198	0.00488101	0.0150277	0.0248674	0.0158077	0.0348855	0.0317607	0.0288755
Pedobacter	0.00384824	0.00495539	0.00650731	0.00654585	0.0016769	0.0034485	0	0	0	0	0	0
Prevotella	0.0217037	0.0216049	0.0171672	0.0175034	0.0147624	0.0207721	0.0125424	0.0208357	0.022242	0.0204274	0.0245899	0.0198464
Roseburia	0	0	0	0	0.0001209	0.00016217	0.00631454	0.0391572	0.0280294	0.000798265	0.000784885	0.000355368
Saccharicrinis	0.00178446	0	0.00102301	0.000324458	0.000301465	0.00192379	0	0	0	0	0	0
Treponema	0	0	0	0	0	0	0	0.000787329	0	0	0	0
Unclassified	0.0664519	0.0642544	0.0929895	0.0642977	0.0445933	0.0507625	0.0107853	0.0295971	0.0557147	0.0293996	0.0297132	0.0356719
GH19	0.00766544	0.0145979	0.00582632	0.0153424	0.0127243	0.0144077	0	0.0406634	0.0187582	0.0275541	0.0333717	0.0231137
Dickeya	0.0039103	0.00514477	0.00223973	0.00533938	0.00794486	0.00456303	0	0	0	0	0	0
Pseudomonas	0.00375513	0.00738575	0.00358659	0.00614264	0.000634333	0.00612431	0	0.00551891	0.00438787	0.00329726	0.00354041	0.00218588
Unclassified	0	0.00206738	0	0.00386042	0.00414514	0.00372038	0	0.0351445	0.0143703	0.0242568	0.0298313	0.0209279
GH2	5.46305	5.48387	5.47936	5.49397	5.65555	5.52413	5.75223	4.92395	4.94743	4.95987	4.97789	5.02048
Akkermansia	0.00304135	0.00142823	0.000830818	0.00118758	0	0.00195558	0	0	0	0	0	0
Alistipes	0.384513	0.289318	0.383509	0.345335	0.265849	0.319556	0.0416485	0.0565279	0.0787813	0.0567327	0.0508433	0.0556405
Bacteroides	1.75029	1.64263	1.81916	1.72548	1.5861	1.68491	0.899675	0.809605	0.931382	0.725097	0.726537	0.822748
Butyrivibrio	0.00183102	0.00516055	0.00299639	0.00214205	0.000885553	0.000705918	0.0026732	0	0.00140147	0.00200962	0	0.00108646
Candidatus Solibacter	0.00108464	0.00208316	0.0015436	0.00270906	0.000458478	0.0017012	0	0	0	0	0	0
Candidatus Symbiothrix	0.0214306	0.0204434	0.0169084	0.0214126	0.0166583	0.019152	0.0104616	0.00751576	0.0157907	0.0110343	0.0135733	0.0130355
Capnocytophaga	0.00273101	0.00224097	0.00260293	0.00247281	0.00317166	0.00397476	0	0	0	0	0	0
Chlamydia	0.00125533	0.000274598	0.00143615	0.00411085	0.00127181	0.000449943	0	0	0	0	0	0
Chryseobacterium	0.00761423	0.00975297	0.00517559	0.00479756	0.00450627	0.0049605	0.0030489	0.00650402	0.0110264	0.00534038	0.00635026	0.00956903
Eubacterium	0	0.00252504	0.000944317	0.000600089	0.000279483	0.000887167	0	0.00690339	0.00875683	0	0.00128129	0.000858806
Flavobacterium	0.0115587	0.00986502	0.00837174	0.00351627	0.00835937	0.00479436	0.0215301	0.0131317	0.0157963	0.0243424	0.0201092	0.0241909
Gracilibacillus	0	0	0.00331419	0	0.0035799	0.00346599	0.0160392	0.00625679	0.00171732	0.00852227	0.00344675	0
Hymenobacter	0	0.00140771	0.00353514	0.0019751	0.00373691	0.00367745	0.00982871	0.0128179	0.0132355	0.0162519	0.0187604	0.0181182
Leeuwenhoekiella	0	0	0	0	0	0	0	0.00104407	0.00130123	0.00140301	0	0.00121047
Parabacteroides	0.00121809	0.00165706	0.000290559	0.00220505	0.00128437	0.00273464	0	0	0.000510658	0.000275392	0	0
Paraprevotella	0.0129412	0.0125621	0.0115467	0.00759168	0.0023709	0.00774029	0.00381473	0.00621876	0.00987272	0.00794544	0.00796124	0.00949499
Photobacterium	0	0	0	0	0	0	0	0.000315692	0.00088514	0.00349823	0	0.00109757
Porphyromonas	0.00212584	0.00284067	0.00540258	0.00875721	0.0136915	0.00928505	0.00615992	0.00513285	0.00433113	0.00420531	0.00437587	0.00422925
Prevotella	2.46054	2.75154	2.32789	2.55515	3.25731	2.73809	4.51141	3.68475	3.54999	3.81676	3.8531	3.77914
Pseudobutyrivibrio	0	0	0	0	0	0	0.000897329	0.00243425	0.000261003	0.00301443	0.00679984	0.00121788
Roseburia	0	0	0	0	0	8.83987e-05	0.00372803	0.0212655	0.0266828	0.000591535	0.000708082	0.00313353
Ruminococcus	0.0035441	0.00493646	0.00426305	0.00379584	0.00168475	0.0029604	0.0151578	0.0237549	0.0167193	0.0143837	0.0104845	0.0130246
Runella	0.00136861	0.000498696	0.000652245	0.000828469	0.00115562	0.000817211	0	0	0	0	0	0
Selenomonas	0	0	0	0	0	0	0.00222526	0.00209194	0.00389613	0.00105319	0.00505773	0.00201745
Subdoligranulum	0.00313445	0.00475023	0.00575065	0.0110914	0.00408234	0.00930889	0.00222526	0.003349	0.00389613	0.00983783	0.00606928	0.00885644
Thermosipho	0	0	0	0	0	0	0.00520191	0.00153852	0.00191024	0.00569392	0.00239774	0.00312798
Thermotoga	0.0282876	0.0271126	0.0239711	0.0226175	0.0271632	0.0204303	0.0373381	0.0229847	0.0225559	0.0272285	0.024914	0.0274281
Unclassified	0.75838	0.686966	0.844281	0.763739	0.451699	0.681505	0.159174	0.229804	0.226728	0.214652	0.215124	0.221255
Virgibacillus	0.00125378	0.00320365	0.000398006	0.00190579	0	0	0	0	0	0	0	0
Xanthomonas	0.0049034	0.000670714	0.00458539	0.000557563	0.000259071	0.000982561	0	0	0	0	0	0
GH20	1.11168	1.01425	1.15905	1.03205	0.846678	1.03417	0.447776	0.414952	0.395769	0.493566	0.433176	0.426165
Alistipes	0.0753789	0.0630582	0.0948842	0.0739688	0.0478905	0.0726507	0.0213914	0.0236864	0.0244397	0.029413	0.0328715	0.0281368
Bacteroides	0.516646	0.451369	0.549329	0.473154	0.338608	0.435285	0.0458967	0.0424216	0.0535544	0.0428458	0.0460104	0.0476791
Capnocytophaga	0.000740165	0	0.00105933	0.00134666	0.000312456	0.00132916	0	0	0	0	0	0
Chlamydia	0	0	0	0	0	0	0	0.000534395	0.00054281	0.0011239	0	0.00046457
Flavobacterium	0.00183102	0.00175175	0.000653758	0.00270906	0.00193126	0.00205098	0	0	0	0	0	0
Parabacteroides	0.0766575	0.0594253	0.107855	0.0831777	0.0523874	0.0594004	0.00479731	0.00348022	0.00688442	0.00401924	0.00496407	0.00752196
Porphyromonas	0.00425168	0.00569713	0.00110473	0.00368559	0.00375261	0.00414965	0	0	0	0	0	0
Prevotella	0.200831	0.218239	0.186737	0.206877	0.247186	0.238544	0.355201	0.299647	0.262582	0.378337	0.321648	0.317713
Proteiniphilum	0.0024517	0.00190956	0.00299639	0.00349658	0	0.00156765	0	0	0	0	0	0
Unclassified	0.232894	0.212796	0.211476	0.183632	0.154609	0.219192	0.0204897	0.0451826	0.0477654	0.0378273	0.0276827	0.0246492
Vibrio	0	0	0.00295099	0	0	0	0	0	0	0	0	0
GH23	1.04633	0.971906	0.965106	0.956906	0.882502	0.98382	0.619417	0.862654	0.92786	0.858005	0.799824	0.89414
Aeromonas	0	0.00137299	0.000478212	0.000456761	0.00103943	0.000225767	0.0292029	0.111633	0.111399	0.105486	0.0872927	0.117642
Alistipes	0.17341	0.149189	0.153635	0.144201	0.125249	0.144936	0.00992842	0.016165	0.0152611	0.0175265	0.0138938	0.0127451
Arcanobacterium	0.000865853	0	0.000826278	0	0.00036584	0.00193968	0	0	0	0	0	0
Bacteroides	0.353867	0.297453	0.373388	0.328644	0.268695	0.335518	0.0230719	0.0252192	0.0507284	0.0322321	0.0355446	0.0511897
Barnesiella	0.00136395	0	0.000432812	0.000826894	0	0.000815621	0	0	0	0	0	0
Butyricimonas	0.00316548	0.00296692	0.00214893	0	0.00191556	0.00405426	0	0	0	0	0	0
Butyrivibrio	0	0.00159393	0.000464592	0.000885171	0	0.000874448	0	0	0	0	0	0
Clostridium	0.00561408	0.00823795	0.0019189	0.00303982	0.00959192	0.0051036	0	0.0221935	0.00787737	0.00224221	0.0327441	0.00693153
Eubacterium	0	0	0	0.000574889	0	0	0.00105194	0.00618262	0.00530895	0.00621493	0.00390569	0.0037073
Fusobacterium	0	0	0	0	0	0	0	0	0.00249655	0	0	0
Odoribacter	0.0224998	0.0396116	0.0187653	0.0187429	0.0142097	0.0216227	0	0	0.000184972	0	0	0.000172131
Paraprevotella	0	0.000235144	0	0	0	0	0.00262985	0.00306183	0.00133906	0.00556367	0.00234154	0.00392386
Phascolarctobacterium	0.00392427	0.00449457	0.00298126	0.00499287	0.00444347	0.00270602	0.0054331	0.0235989	0.0156356	0.026032	0.0229284	0.0330937
Porphyromonas	0	0	0	0	0	0	0.00140451	0.00175152	0.00122747	0	0.000910392	0.00038128
Prevotella	0.261717	0.301454	0.22077	0.276495	0.330558	0.286178	0.452943	0.428792	0.404435	0.396552	0.389277	0.408772
Pseudoalteromonas	0	0	0	0	0.00072383	0.000384757	0.013077	0.0468651	0.0600174	0.0646986	0.0415259	0.0668055
Roseburia	0	0	0	0	0	0	0.000979692	0.0182759	0.0146861	0	0	0.000695929
Ruminobacter	0	0.000456086	0	0	0	0	0.00510076	0.00199685	0.00743291	0.0656848	0.0119887	0.0259123
Selenomonas	0	0	0	0	0.000493021	0	0	0.0058308	0.013436	0.00462957	0.00679609	0.00653544
Streptomyces	0	0	0	0	0	0	0	0	0	0	0.000554477	0.00185088
Succinatimonas	0	0	0	0	0	0	0	0.00295724	0.00432546	0.00338844	0.00358912	0.00472158
Succinivibrio	0	0	0	0	0	0	0	0.00187894	0.00493636	0.00202823	0.00200061	0.00497886
Unclassified	0.219899	0.164841	0.189296	0.178047	0.125217	0.179462	0.0745939	0.146251	0.207132	0.125726	0.144531	0.144081
GH24	0.0968374	0.146089	0.0788142	0.140232	0.188103	0.143362	0.0517156	0.193341	0.149999	0.167072	0.209384	0.191084
Acinetobacter	0	0.00198847	0	0.00110253	0.000511862	0.0016376	0	0	0	0	0	0
Bacteroides	0.0228256	0.0173028	0.0164408	0.0250258	0.0433042	0.0304085	0	0.000956585	0	0	0	0.00216367
Bartonella	0.000870508	0	0	0.00118758	0.00257501	0	0	0	0	0	0	0
Clostridium	0.00468926	0.00361554	0.00202332	0.00193257	0.000317166	0.00296517	0	0	0	0	0	0
Paenibacillus	0	0	0	0	0	0	0	0	0.000616572	0	0	0
Prevotella	0.0514919	0.0690836	0.0447507	0.0830029	0.113244	0.0841092	0.0443896	0.0825592	0.0864222	0.0637105	0.074077	0.0838373
Pseudomonas	0.00276204	0	0	0.00302407	0.00373691	0.00397476	0	0.0167355	0.0101734	0.0491426	0.0226137	0.0269858
Succinatimonas	0	0	0	0	0	0	0	0	0.000450135	0.00290278	0.00200436	0.000418298
Unclassified	0.0141981	0.054099	0.0155994	0.0249565	0.024414	0.0196544	0.00732602	0.0710288	0.0414049	0.0493436	0.0876486	0.0680734
Xenorhabdus	0	0	0	0	0	0.000612113	0	0.0220604	0.0109319	0.0019724	0.0230408	0.00960605
GH25	0.647438	0.660908	0.542813	0.623808	0.75866	0.707634	1.13082	1.18021	1.16833	0.976743	1.16515	1.07044
Bacteroides	0.0362696	0.0290695	0.034908	0.0270906	0.0284178	0.0372865	0.00277435	0.00742257	0.00786602	0.00700017	0.0081673	0.00435511
Beduini	0	0	0	0	0	0	0	0.00319496	0	0.000459607	0.00284732	0.000594131
Blautia	0.0260718	0.00974035	0.00261806	0.00210425	0.0149633	0.0491201	0	0.000290969	0	0.000294	0	0.00025357
Butyrivibrio	0.00311893	0.00445039	0.00267859	0.00141911	0.00317166	0.00112088	0	0.000614268	0	0.00185704	0	0
Clostridium	0.020017	0	0.00115921	0	0.00408234	0.02741	0	0.0118023	0.013854	0	0.0106587	0.00558965
Coprococcus	0	0	0	0	0	0	0.00186402	0.00411921	0.00410607	0.00295861	0.00548858	0.00178424
Enterococcus	0.00140274	0	0	0	0.000395673	0.0016853	0	0	0	0	0	0
Escherichia	0.000457754	0.000249348	0.00414652	0.00145533	0.00115876	0.00246435	0	0	0	0	0	0
Eubacterium	0	0.0015529	0.000901944	0.00021578	0.00540125	0.000635962	0.00115742	0.00502635	0.0127759	0.00284696	0.0126368	0.00728875
Flavobacterium	0	0.00109839	0.000957937	0.000913521	0.00127181	0.000899886	0	0	0	0	0	0
Gardnerella	0	0	0	0.000189004	0	0	0	0.00078923	0.00129177	0.000597303	0.0030721	0.00360921
Lactococcus	0.000861198	0.00408741	0.00301152	0.000782793	0.00557396	0.00489691	0	0	0	0	0	0
Paraprevotella	0.0206998	0.0320996	0.0184414	0.0280829	0.0114635	0.0173141	0.0111985	0.00908471	0.0106198	0.0145288	0.0107149	0.014807
Prevotella	0.523397	0.551865	0.448277	0.537825	0.666638	0.546664	1.07152	1.01172	1.00413	0.874371	0.96824	0.93347
Pseudobutyrivibrio	0	0	0	0	0	0	0.000408928	0.00203488	0.000476614	0.00230734	0.00702463	0.00111053
Pseudoramibacter	0	0	0	0	0	0	0	0.00802543	0.000968358	0.00104389	0.00565717	0
Roseburia	0	0	0	0	0	0	0.00315004	0.0163361	0.00601441	0	0	0.00023321
Ruminococcus	0	0	0	0	0.000535414	0.000569186	0	0.00435503	0.00142417	0.00350939	0.00510644	0.00289662
Streptococcus	0	0	0	0	0	0	0.00462392	0.00559117	0.0118208	0.00904328	0.00930997	0.0109942
Unclassified	0.0151416	0.0266944	0.025713	0.0237295	0.0155867	0.0175669	0.0341245	0.0898087	0.0929798	0.0559251	0.116223	0.0834523
GH26	0.571849	0.548274	0.619992	0.573044	0.584296	0.564142	0.550698	0.604663	0.57198	0.489863	0.565048	0.56573
Alistipes	0.00407479	0.00702751	0.0067328	0.0107276	0.011239	0.0131628	0	0	0	0	0	0
Bacteroides	0.0798819	0.0603895	0.0888581	0.076131	0.0541962	0.0614482	0.0480497	0.0530477	0.0500672	0.0549482	0.0620546	0.0587838
Butyrivibrio	0	0	0	0	0.00024023	0	0	0.00216801	0.00253438	0	0	0
Paenibacillus	0	0.00324783	0.00171006	0.00172939	0.00401953	0.000640732	0	0.000450717	0.00168517	0	0	0.000392386
Prevotella	0.152012	0.216951	0.16595	0.190731	0.225313	0.202718	0.378153	0.370436	0.356359	0.319254	0.352904	0.359958
Unclassified	0.335881	0.260658	0.356742	0.293725	0.289289	0.286172	0.124496	0.178561	0.161334	0.115661	0.150089	0.146595
GH27	0.408852	0.404841	0.409902	0.390146	0.335446	0.393543	0.151201	0.174882	0.213288	0.17969	0.170665	0.181769
Bacillus	0.00452013	0.00466501	0.00422219	0.00470936	0.00191085	0.00673802	0	0	0	0	0	0
Bacteroides	0.118634	0.11072	0.122872	0.119141	0.0720988	0.110304	0.0252278	0.0355629	0.0484312	0.0326619	0.033707	0.0352914
Candidatus Solibacter	0	0	0.000709751	0.0020318	0.000628052	0	0	0	0	0	0	0
Chloracidobacterium	0.00197067	0.0014377	0.000939777	0.00149471	0.00221388	0.00117971	0	0	0	0	0	0
Chryseobacterium	0	0.00159393	0	0	0.00329727	0.00349779	0	0	0	0	0	0
Elizabethkingia	0	0	0	0.00477079	0.00358775	0.00224177	0	0.00533254	0.00391883	0	0.00333998	0.00241539
Flavobacterium	0.00668476	0.00580917	0.0120173	0.00574416	0.0110035	0.00936136	0.00274545	0.00615029	0.010389	0.0106621	0.00916011	0.00948019
Geofilum	0	0	0	0	0	0	0	0	0	0	0	0.000436807
Mucilaginibacter	0.0157204	0.0111339	0.0125198	0.00908324	0.00875504	0.0138942	0.00153167	0.00201587	0.00159628	0.00136021	0.00175335	0.00238393
Paenibacillus	0	0	0	0	0	0	0.00113575	0.00132743	0.000330982	0.00285812	0.000369027	0.00223401
Parabacteroides	0	0	0	0	0	0	0.00310669	0.00144914	0.00101564	0.000731278	0.00301591	0.00157695
Prevotella	0.0758397	0.0989311	0.0716531	0.0799442	0.0984503	0.0943736	0.065518	0.0547288	0.0548291	0.0615967	0.0586927	0.0582669
Proteiniphilum	0.00378617	0.00233566	0.00357146	0.00805789	0	0.00166463	0	0	0	0	0	0
Roseburia	0	0	0	0	0	0	0.0013814	0.0116388	0.00983489	0	0.000384013	0.000160656
Tamlana	0	0	0	0.000481961	0.000222958	0	0	0.00100793	0.0047094	0.00305164	0.00472055	0.00438658
Tannerella	0.000895336	0	0	0.00116868	0.00106298	0.00120356	0	0.00039937	0	0	0.000415858	0.00139186
Unclassified	0.1808	0.168215	0.181397	0.153519	0.132214	0.149084	0.0505539	0.0552693	0.0782328	0.0667677	0.0551068	0.0637442
GH28	1.86698	1.89423	1.94418	1.91682	1.9188	1.87049	2.35152	2.37828	2.47811	2.2712	2.3129	2.33065
Alistipes	0.0168702	0.0194839	0.0266346	0.0189855	0.0150517	0.01764	0.00494181	0.0106746	0.0117205	0.0102639	0.00964716	0.00746273
Asticcacaulis	0.00339824	0.00264498	0.00788444	0.00288862	0.00465858	0.00524033	0	0.00176674	0.00207667	0.00219383	0.00138994	0.00311502
Bacillus	0	0	0	0	0	0	0.000790401	0.000739785	0.00115182	0.000249342	0.00179456	0.00171761
Bacteroides	0.565771	0.491724	0.677832	0.592325	0.449589	0.490214	0.233034	0.236218	0.288588	0.243986	0.242921	0.267998
Butyrivibrio	0	0	0	0	0	0	0.00215301	0.00446914	0.00293155	0	0.000232281	0
Chryseobacterium	0.00749475	0.00610744	0.0102301	0.00452666	0.00459263	0.00379192	0.00371358	0.00595251	0.00395287	0.00476354	0.00412111	0.00323903
Clostridium	0	0	0	0.000120333	0.000105827	0	0.00567152	0.0208205	0.0118624	0.00721788	0.0342352	0.0108535
Escherichia	0.00101792	0.000975297	0.000848978	0.0010411	0.00118231	0.000912605	0.025287	0.105358	0.117073	0.122624	0.0831716	0.143628
Eubacterium	0	0	0	0	0	0	0.000793291	0.00474679	0.0030526	0.000506126	0.00130377	0.00195082
Mucilaginibacter	0	0.000593385	0.000517559	0	0.000915386	0	0	0	0	0	0	0
Parabacteroides	0	0	0	0	0	0	0.0102449	0.0121713	0.0123504	0.0114623	0.00629407	0.00429403
Paraprevotella	0.00425168	0.00231988	0.00463079	0.00110253	0.000511862	0	0.00432047	0.00644697	0.0161387	0.00917354	0.0162597	0.017898
Prevotella	0.950275	1.07738	0.919508	0.984288	1.20975	1.07439	1.98259	1.8513	1.84388	1.68119	1.77592	1.73828
Ruminobacter	0.00126775	0.000415054	0.000120764	0.000115135	0	0.000118766	0.00971023	0.00436454	0.0192045	0.0949731	0.0177395	0.0408488
Ruminococcus	0.00211032	0.0023041	0.00134232	0.00127893	0.00574668	0.00462662	0	0	0.00105914	0.00256785	0.00147236	0.00246167
Selenomonas	0	0	0	0	0	0	0.00272667	0.00191127	0.00661964	0.00184215	0.0101155	0.00620043
Sunxiuqinia	0	0	0	0	0	0	0	0.000450717	0.00168517	0	0.00140493	0
Treponema	0.00620683	0.0063126	0.00685538	0.00729242	0.00273203	0.00631192	0	0	0	0	0	0.00011679
Unclassified	0.308314	0.283977	0.287779	0.302861	0.223955	0.267241	0.065544	0.110529	0.134098	0.0781881	0.104884	0.0793519
Zobellia	0	0	0	0	0	0	0	0.000353727	0.000661964	0	0	0.00123268
GH29	1.05815	1.02534	1.19951	1.01662	0.863188	0.9539	0.648873	0.616517	0.694977	0.6951	0.659784	0.686094
Alistipes	0.0566979	0.0608977	0.0607148	0.0550538	0.0432461	0.0541744	0	0.00191888	0.00264596	0.00475982	0.00295971	0.00357034
Bacteroides	0.317006	0.28219	0.403825	0.306694	0.251145	0.291442	0.13556	0.161388	0.20433	0.15771	0.192928	0.179041
Devosia	0	0	0.00667378	0	0	0	0	0	0	0	0	0
Emticicia	0.000889129	0.000973719	0.000848978	0.00121278	0	0	0	0	0	0	0	0
Flaviramulus	0.00161378	0.00176753	0.00463079	0.00147108	0	0	0	0	0	0	0	0
Flavobacterium	0.0120102	0.0070859	0.012031	0.00598514	0.00326901	0.0049605	0	0	0	0	0	0
Geofilum	0.00331445	0.00363606	0.0058127	0.00217513	0.00203803	0.00167735	0	0.00247609	0.00211828	0.00191658	0.00236027	0.00198044
Lactobacillus	0.00112188	0.00122622	0.00184929	0.000678841	0	0.00134029	0	0.000424092	0.000792465	0	0	0.00147515
Mucilaginibacter	0.00215687	0.00568134	0.002895	0.00355013	0.00255931	0.00155334	0	0	0	0	0	0
Paenibacillus	0.00260687	0.001141	0	0.00189004	0	0.000467432	0	0	0	0	0	0
Parabacteroides	0.0337046	0.0401292	0.0438532	0.0400422	0.0766428	0.0399193	0.0234519	0.029173	0.0302858	0.0196477	0.0207367	0.0196822
Pedobacter	0.0029948	0.000653355	0.00475185	0.00507162	0.0023552	0.00303672	0	0	0	0	0	0
Porphyromonas	0.00580339	0.00100055	0.00242133	0	0.00154501	0.000410195	0	0	0.000452027	0	0	0.000422
Prevotella	0.249184	0.281219	0.251132	0.260926	0.221833	0.229989	0.382251	0.314857	0.295769	0.381903	0.340906	0.347743
Rhodopirellula	0.00442237	0.00214629	0.00187653	0.00223655	0.0270062	0.00241666	0	0.000233916	0.00131258	0.000472633	0.000730561	0.000610789
Ruminococcus	0	0.00175175	0	0	0	0.00107478	0	0	0	0	0	0
Sediminibacterium	0	0.000527102	0.000458539	0.00043786	0	0.000432454	0	0	0	0	0	0
Unclassified	0.357802	0.33145	0.395277	0.329197	0.229685	0.318711	0.10472	0.0948919	0.140334	0.117336	0.0878515	0.118641
Zhouia	0	0	0	0	0	0	0.00288995	0.00987013	0.0157358	0.0109226	0.0108648	0.0114384
Zobellia	0.00233687	0.000523946	0.000457025	0	0.00151989	0.00083311	0	0.00128369	0.00120099	0.000431696	0.00044583	0.00148996
Zunongwangia	0.00448444	0.00133669	0	0	0.000343858	0.00146112	0	0	0	0	0	0
GH3	7.21833	7.16936	7.18173	7.04943	7.10337	7.1149	6.63683	5.96491	5.85289	6.49129	6.20459	6.17397
Actinomyces	0	0	0	0	0	0	0	0.00142442	0.00133149	0.00493101	0.00339055	0.00248017
Algibacter	0.00197067	0.0024777	0.00457025	0.00411085	0.00585658	0.00126556	0.00638679	0.00838676	0.000465266	0.00325633	0.000517013	0.00290402
Alistipes	0.0265963	0.0256087	0.0319918	0.0310597	0.0229333	0.021893	0.00546778	0.00863019	0.00934125	0.00616283	0.00553915	0.00695929
Bacillus	0.00264256	0.00782763	0.00107598	0.00195462	0.00250279	0.00448353	0.00192182	0.00314931	0.00125584	0.00696668	0.00423351	0.00417373
Bacteroides	1.48076	1.33733	1.69676	1.45769	1.24137	1.36479	0.69282	0.660594	0.818211	0.712294	0.738929	0.751223
Barnesiella	0.00158274	0.000694386	0.00151182	0.000864695	0.0010724	0.00198738	0	0	0	0	0	0
Bifidobacterium	0	0	0	0	0	0	0	0.00198734	0.000349895	0.00666524	0.00194816	0.00775332
Butyrivibrio	0.0139809	0.0127688	0.0198851	0.0154417	0.0070447	0.0119227	0.00950359	0.0104711	0.022677	0.100323	0.030116	0.0430773
Capnocytophaga	0	0.000667558	0	0.00166954	0	0	0	0	0	0	0	0
Catenulispora	0.00122895	0.00184959	0.00585658	0.00225545	0.00313398	0.00187609	0	0	0	0	0	0
Clostridium	0.00538753	0.0135721	0.00469283	0.00941872	0.00599162	0.0102231	0	0.00360384	0.00361432	0.000850366	0	0.00298731
Coprococcus	0.000547753	0.00269864	0.0010442	0.000497712	0.00416084	0.0017171	0	0	0	0	0	0
Desulfovibrio	0	0.00054604	0	0	0.00084316	0.000446763	0	0	0	0	0	0
Dictyoglomus	0.00951197	0.0111417	0.00733965	0.00771768	0.00593509	0.00731356	0	0	0.000100808	0	0	0
Draconibacterium	0.124827	0.100755	0.107797	0.0941778	0.076649	0.111405	0	0.000283362	0	0.000148302	0.000230408	0
Flaviramulus	0.00634649	0.00110944	0.00517407	0.00153724	0.000285764	0.00699558	0	0	0	0	0	0
Flavobacterium	0.00237411	0.0016255	0.00169493	0.00189004	0.00175855	0.00213047	0	0	0	0	0	0
Lachnoclostridium	0	0	0	0.0021578	0.00160153	0.00127351	0	0.000374647	0.000349895	0.00151094	0.0011689	0.000979113
Lactobacillus	0	0	0	0	0	0	0.00203741	0.00158417	0.00266677	0.00127834	0.00230408	0.00192491
Legionella	0	0	0	0	0	0	0	0	0.00187998	0	0.00104526	0.000436807
Mucilaginibacter	0	0	0	0	0	0	0.00234086	0.00087481	0.00348004	0.00132486	0.000910392	0.00285035
Mycobacterium	0	0.00040085	0.00175546	0.00266181	0.000929517	0.000987331	0	0	0	0	0	0
Paenibacillus	0	0.000686496	0.000597765	0.000855245	0.00144483	0.00252795	0.00595329	0.00363997	0.00876062	0.0065815	0.009014	0.00848997
Parabacteroides	0.00309721	0.00104158	0.001589	0.00137343	0.000335694	0.00241666	0	0	0	0	0	0
Paraprevotella	0	0	0	0	0	0	0.00346794	0.0047544	0.00559832	0.00301443	0	0.00196193
Pedobacter	0.00285669	0.00334884	0.00455058	0.00910529	0.00311043	0.0033865	0	0	0	0	0	0
Phascolarctobacterium	0.00294359	0.00370865	0.00323852	0.00452036	0.00554099	0.00404313	0.0345927	0.0254836	0.0140336	0.0464259	0.0488539	0.0444617
Prevotella	2.87443	3.25062	2.66214	3.01022	3.73804	3.2722	5.13824	4.44981	4.08092	4.68004	4.54834	4.42055
Prolixibacter	0.078805	0.055846	0.0753517	0.0625463	0.0511643	0.053839	0.00407483	0.00369322	0.00293912	0.00812407	0.00571149	0.00377949
Pseudoflavonifractor	0.00301031	0.00327782	0.00924644	0.00499287	0.00424092	0.0028189	0.00291451	0.00375959	0.00548863	0.011306	0.0117958	0.0111238
Pseudopedobacter	0	0	0	0	0.00118231	0	0	0	0	0	0	0
Roseburia	0	0.000195691	0	0	0	0	0.00409795	0.0323109	0.0181189	0.000104575	0.000990941	0.00104945
Ruminiclostridium	0.00541546	0.00557087	0.00912537	0.0113403	0	0.00504	0	0	0	0	0	0
Ruminococcus	0	0.00140613	0.0016344	0.00155771	0.0003627	0	0	0	0.000378265	0	0.000839209	0.000703333
Selenomonas	0	0	0	0	0	0	0.00524526	0.00761655	0.00700358	0.00472633	0.00997872	0.00755898
Streptococcus	0.000792923	0.00411897	0.000944317	0.00305557	0.00168004	0.0016058	0	0	0	0	0	0
Streptomyces	0	0.00299849	0.00186139	0.000355958	0.00164864	0.0017489	0	0	0	0	0	0
Tamlana	0.0137481	0.0317208	0.0118796	0.0144431	0.00924807	0.014643	0	0.00020539	0	0.000206544	0	0
Tannerella	0.00304135	0.00190956	0.00249699	0.00118758	0	0.000780643	0	0	0	0	0	0
Thermotoga	0	0	0	0	0	0	0	0.00395566	0.00100808	0.00181052	0	0
Treponema	0.00256032	0.000598119	0.00348066	0.00182704	0.000461618	0.00114473	0	0.00115056	0.000162276	0	0.000398999	0.00266526
Unclassified	2.54987	2.28123	2.50245	2.28694	1.90284	2.19799	0.717759	0.727168	0.842754	0.882241	0.778335	0.843445
Xanthomonas	0	0	0	0	0	0	0	0	0	0.00100109	0	0.000431254
GH30	0.527287	0.485179	0.554367	0.50236	0.404467	0.457006	0.411965	0.445108	0.462548	0.445212	0.507961	0.438332
Alistipes	0.103252	0.0955129	0.0896708	0.0927823	0.082267	0.0955994	0.00184957	0.00135025	0.00366539	0.00213987	0.00184701	0.00170281
Bacteroides	0.06353	0.0619866	0.0571463	0.0495428	0.0341048	0.0473823	0.0308357	0.0358805	0.0489798	0.0467776	0.0417656	0.0429181
Butyrivibrio	0.00221894	0.00241457	0.00105479	0.00234681	0.00218248	0.000826751	0	0	0	0	0	0
Clostridium	0	0	0	0	0	0	0	0.00606661	0.00267812	0.0013323	0.00878547	0.00494184
Geofilum	0	0	0	0	0	0	0	0	0	0	0	0.0017935
Paenibacillus	0.0039103	0.000236723	0.00186139	0.000789094	0.000733251	0.00214637	0	0	0	0	0	0
Parabacteroides	0.0150112	0.0135311	0.0223443	0.0138272	0.0231359	0.0207069	0	0.00150619	0.000509901	0.00359424	0.00234154	0.00196193
Paraprevotella	0.0417378	0.0378788	0.0269463	0.0360227	0.0398358	0.0461915	0.0672953	0.0449061	0.0626955	0.0536512	0.0481346	0.0552102
Prevotella	0.113773	0.140792	0.114164	0.140375	0.129179	0.119698	0.301306	0.345061	0.320283	0.322482	0.387402	0.309481
Pseudopedobacter	0.00319652	0.00291958	0.00305692	0.000727667	0	0	0	0	0	0	0	0
Unclassified	0.180658	0.129907	0.238122	0.165946	0.0930288	0.124455	0.0106784	0.010338	0.0237361	0.015234	0.0176852	0.0203226
GH31	2.3433	2.33234	2.23938	2.31284	2.51763	2.33612	2.80578	2.38731	2.29387	2.45919	2.39318	2.4005
Alistipes	0.043049	0.0433266	0.0313683	0.0477315	0.0405279	0.0397794	0.00722487	0.00688437	0.0100365	0.0106063	0.00401434	0.00547859
Alkaliflexus	0	0.000823795	0.000239106	0.000913521	0.000423935	0.000449943	0	0	0	0	0	0
Bacteroides	0.66975	0.581361	0.675295	0.602039	0.518001	0.572824	0.22764	0.217306	0.234553	0.16503	0.167315	0.197471
Butyrivibrio	0	0	0	0	0	0	0.00179177	0.00166975	0.00303369	0.000545202	0.00384575	0.000942096
Capnocytophaga	0.0247978	0.01884	0.0310989	0.0226475	0.0134764	0.0169547	0	0	0	0	0	0
Clostridium	0	0.00119308	0.00208839	0.00165379	0.000307745	0.00130531	0	0.0013997	0.0013088	0	0	0
Cronobacter	0	0	0	0	0	0	0	0.00159748	0	0.00120949	0.00374647	0.000347965
Enterobacter	0.00768095	0.00912329	0.01362	0.0144588	0.000315596	0.00679843	0	0	0	0	0	0
Lactococcus	0	0.000486071	0	0.000807994	0.00112735	0	0	0	0	0	0	0
Parabacteroides	0	0	0	0.00384309	0.00119173	0.000949173	0	0	0	0	0	0
Paraprevotella	0.0209481	0.0224887	0.0239106	0.0233105	0.0262212	0.0268694	0.00313559	0.00239622	0.00225068	0.00429835	0.00277239	0.00162507
Prevotella	1.40446	1.48582	1.22902	1.41468	1.78548	1.5129	2.49918	2.04991	1.94524	2.22203	2.15617	2.14204
Prolixibacter	0	0	0.000805091	0	0	0	0.00171952	0.00268148	0.00150171	0.00459607	0.00194816	0.000932842
Proteiniphilum	0	0.00429257	0.00166466	0.00277207	0.000734821	0.000884941	0.00892994	0.0120762	0.00720595	0.00509848	0.00797998	0.00879721
Roseburia	0	0	0	0	0.0001377	0	0.00903109	0.0415915	0.030091	0	0.00188447	0.0014881
Unclassified	0.172609	0.164584	0.230277	0.177976	0.129682	0.156412	0.0471264	0.0497985	0.0586519	0.045778	0.0435059	0.04138
GH32	1.02073	1.02957	0.97847	1.03057	1.16289	1.07845	1.47843	1.25245	1.30054	1.30385	1.31286	1.26993
Anaerophaga	0	0.0103211	0	0.0034005	0.00376831	0.0116031	0	0	0.00129367	0.00139557	0.000959096	0
Bacteroides	0.137674	0.119498	0.142994	0.136096	0.112387	0.123443	0.0203163	0.0233635	0.0412632	0.0262826	0.0295866	0.0352388
Butyrivibrio	0.00519977	0.00782605	0.00690078	0.00188374	0.00214637	0.000891937	0.00354019	0.00300858	0.0103115	0.0444423	0.00676425	0.016197
Lachnospira	0	0	0	0	0	0	0.00055198	0.00344219	0.00546593	0	0.000178894	0.000149736
Prevotella	0.850302	0.841696	0.79221	0.855618	1.01223	0.909183	1.43662	1.18384	1.19076	1.19823	1.24698	1.18252
Rhodopirellula	0	0	0	0	0.00014194	0	0.00478286	0.00559117	0.00569289	0.00855949	0.00648139	0.00418298
Roseburia	0	0	0	0	0	0	0.00213856	0.00667518	0.00936206	0	0	0.000581175
Selenomonas	0	0	0	0	0	0	0.00287694	0.00332808	0.00983867	0.00321353	0.0089653	0.00789214
Tetragenococcus	0	0	0.00147247	0.00187429	0	0	0	0	0	0	0	0
Treponema	0	0	0	0	0.000296755	0	0	0.00100413	0.00156413	0	0	0.00145479
Unclassified	0.0275552	0.0502247	0.0348928	0.0316945	0.0319207	0.0333324	0.00760056	0.0221973	0.0249825	0.0217318	0.012944	0.0217145
GH33	0.604947	0.547208	0.675713	0.582843	0.431467	0.521019	0.236346	0.242972	0.236192	0.262721	0.243521	0.246851
Algoriphagus	0.00277756	0.00268917	0.00322793	0.00148999	0.00251221	0.00284752	0	0	0	0	0	0
Alloprevotella	0.00237411	0.000369287	0.00128936	0.00153724	0.00199407	0.00151677	0	0	0	0	0	0
Bacteroides	0.265781	0.230129	0.298033	0.234325	0.164564	0.202971	0.0652305	0.0720548	0.0718983	0.0689067	0.0628142	0.0709441
Cyclobacterium	0	0.00246192	0	0.0022523	0.00342288	0.00566006	0	0	0	0	0	0
Eubacterium	0.00927921	0.00689652	0.0177059	0.0127263	0.00766223	0.00707508	0	0.00112584	0.00140525	0.000757329	0.00136746	0.00163432
Parabacteroides	0	0	0	0	0	0	0	0.000348022	0	0.000701506	0.000361534	0.00090878
Porphyromonas	0	0	0	0	0	0	0	0.00283362	0.00361243	0.000521012	0.000805491	0.00471973
Prevotella	0.106444	0.130601	0.141631	0.142434	0.144344	0.123609	0.153273	0.141491	0.123006	0.167034	0.143445	0.141451
Rhodopirellula	0.00443788	0	0.00325366	0	0.00259071	0.00427684	0	0	0	0	0	0
Sediminibacterium	0.000940335	0	0.000447945	0.00171679	0.000397243	0	0	0	0	0.000452164	0	0
Succinatimonas	0	0	0	0	0	0	0.00173397	0.000697946	0.00368808	0.00398202	0.00217295	0.00283184
Unclassified	0.212913	0.174061	0.210124	0.186362	0.10398	0.173063	0.0161086	0.0244205	0.0325815	0.020366	0.0325542	0.0243616
GH35	0.436778	0.443512	0.432074	0.437708	0.454766	0.428166	0.576704	0.514975	0.516891	0.501894	0.52059	0.532825
Arenibacter	0.00401892	0.00258501	0.00331419	0.000971798	0	0.00119879	0	0.0006485	0.000202372	0.000217709	0.000674364	0.000564517
Bacteroides	0.0813343	0.0875732	0.0915019	0.0812845	0.0732354	0.0711355	0.0722675	0.0746905	0.0831691	0.0721248	0.0805715	0.0814306
Bifidobacterium	0.0019086	0.00312474	0.00181599	0.00259881	0.00134874	0	0.00325119	0.00608563	0.00711138	0.00383316	0.00591942	0.00364623
Prevotella	0.281396	0.282183	0.254605	0.279308	0.316026	0.284206	0.462658	0.405096	0.388333	0.38795	0.397015	0.404173
Unclassified	0.06812	0.0680459	0.080836	0.0735448	0.0641555	0.0716252	0.0385273	0.0284551	0.038075	0.037768	0.03641	0.0430107
GH36	0.718995	0.731727	0.779564	0.733213	0.70602	0.67988	0.692651	0.822191	0.796787	0.690816	0.707202	0.723958
Alistipes	0.0374505	0.0315393	0.0579393	0.0414061	0.0259935	0.0329651	0.00545911	0.0107761	0.0120931	0.011191	0.0103159	0.00635776
Bacteroides	0.172112	0.146045	0.188331	0.168045	0.141773	0.124423	0.0174249	0.0234487	0.0268663	0.024495	0.0259164	0.0226891
Faecalibacterium	0	0.000500274	0.00130752	0.00083162	0.000772504	0.00123059	0	0.000764508	0.0021372	0	0.00357788	0.00531201
Hungatella	0	0	0	0	0	0	0	0.00179526	0.00134284	0	0	0
Parabacteroides	0.0289006	0.0321106	0.0246309	0.0238004	0.0194947	0.0198595	0	0.00385201	0.00289373	0.00145883	0.00408365	0.00418113
Paraprevotella	0.0273597	0.0305325	0.0233143	0.025955	0.0250357	0.0268821	0.0123979	0.0130423	0.0112534	0.00809988	0.0111345	0.0119178
Prevotella	0.279683	0.330225	0.261471	0.288872	0.369702	0.329828	0.507891	0.505729	0.487115	0.457843	0.493879	0.469151
Roseburia	0.00156723	0.0010258	0.00119099	0.000870995	0.00152774	0.00205607	0.0116768	0.0533215	0.0406711	0.000487519	0.00591792	0.00420241
Ruminobacter	0	0.00109524	0.000971557	0.000150259	0.000426604	0.000156129	0.0193627	0.0631099	0.0696386	0.0832689	0.0546235	0.0911742
Ruminococcus	0	0.0029038	0.00529665	0.00240981	0.000612351	0.000610524	0.0084531	0.000829167	0.00377508	0.00144395	0	0.000279482
Selenomonas	0	0.000119308	0	0	0	0	0.00133227	0.00114296	0.00455809	0.00178075	0.00518886	0.00272079
Solobacterium	0.00810767	0.00736523	0.0114256	0.0170104	0.00149633	0.00794953	0	0	0	0	0	0
Succinatimonas	0	0	0	0	0.000189986	0	0.00169062	0.00627581	0.00372591	0.00294558	0.00393004	0.00270598
Succinivibrio	0	0	0	0	0	0	0.00186402	0.00316643	0.00476614	0.00593582	0.00272368	0.00427552
Unclassified	0.163814	0.148265	0.203685	0.163861	0.118995	0.13392	0.105099	0.134937	0.12595	0.0918656	0.0859101	0.0989917
GH37	0	0	0	0	0	0	0.00484066	0.00439307	0.00533354	0.00457746	0.00591942	0.00368324
Bacteroides	0	0	0	0	0	0	0.00484066	0.00439307	0.00533354	0.00457746	0.00591942	0.00368324
GH38	0.0131895	0.0166495	0.021893	0.0171994	0.00733251	0.0114473	0.00125568	0.00505868	0.00622246	0.00474493	0.00590069	0.00602645
Bacteroides	0.00792923	0.0104789	0.0100285	0.0111355	0.00508722	0.00969842	0.00125568	0.00235818	0.00622246	0.00474493	0.00590069	0.00602645
Kouleothrix	0.00330514	0.00361397	0	0.00233105	0	0	0	0	0	0	0	0
Streptomyces	0	0	0.00646191	0	0.000924807	0	0	0.0027005	0	0	0	0
Unclassified	0.00195515	0.0025566	0.00540258	0.00373284	0.00132048	0.0017489	0	0	0	0	0	0
GH39	0.00707579	0.00674975	0.00679485	0.00781218	0.000863571	0.00366632	0.00650816	0.0101877	0.0138256	0.00436348	0.00864685	0.00698521
Alistipes	0	0	0	0	0	0	0	0.00309987	0.00245872	0.00144209	0.003709	0.00145109
Bacteroides	0.0017224	0.00113311	0.00198246	0.00376434	0.000292044	0.000928505	0.00130481	0.0024856	0.00724377	0.00292139	0.00493784	0.00521392
Roseburia	0	0	0	0	0	0	0.000984027	0.00460226	0.00327199	0	0	0.000320202
Ruminococcus	0	0	0	0	0	0	0.00421932	0	0.000851096	0	0	0
Unclassified	0.00535339	0.00561664	0.00481239	0.00404785	0.000571527	0.00273782	0	0	0	0	0	0
GH4	0.00774768	0.0126915	0.0109459	0.00762003	0.00615491	0.00905928	0	0.0017306	0	0	0.00224788	0
Unclassified	0.00774768	0.0126915	0.0109459	0.00762003	0.00615491	0.00905928	0	0	0	0	0	0
Vibrio	0	0	0	0	0	0	0	0.0017306	0	0	0.00224788	0
GH42	0.0228365	0.015671	0.0348217	0.0302659	0.0174598	0.0206099	0.0194479	0.0614858	0.0548352	0.027208	0.0318056	0.0270267
Bacteroides	0.0218325	0.015671	0.0314772	0.0282184	0.0170359	0.0192585	0.0111119	0.0147006	0.0188565	0.0173609	0.0189571	0.0194547
Klebsiella	0	0	0	0	0	0	0	0.000452619	0.00296938	0.000913632	0	0.000788473
Roseburia	0	0	0	0	0	0	0.00723932	0.0354678	0.0223555	0	0.00120449	0.000531201
Unclassified	0.00100396	0	0.00334446	0.00204755	0.000423935	0.00135142	0.00109674	0.0108648	0.0106538	0.0089335	0.011644	0.00625226
GH43	5.86893	5.98007	5.81257	5.98305	6.27918	5.96868	6.8857	6.30281	6.06605	6.60148	6.17115	6.34636
Alistipes	0.0416509	0.0509585	0.0544012	0.0388089	0.0272276	0.0324229	0.00591572	0.00387959	0.00637566	0.0129527	0.00869181	0.00734798
Bacillus	0	0.000500274	0	0	0	0	0	0.00304282	0.0012218	0.000878278	0.000904772	0.00113644
Bacteroides	1.55704	1.41049	1.67535	1.51533	1.31343	1.4365	0.766813	0.735428	0.837903	0.732189	0.750333	0.795975
Bifidobacterium	0.00144309	0	0	0.000982823	0.000913816	0	0.0029333	0.00137307	0.000641159	0.0013844	0.00178519	0.0017935
Butyrivibrio	0	0.000927953	0.00121369	0.000385884	0	0	0.00186835	0.00685394	0.013958	0.00238177	0.00613896	0.00175074
Chryseobacterium	0	0	0	0	0	0.000324341	0	0	0	0	0	0
Clostridium	0	0.00041821	0	0	0.00161723	0	0	0	0	0	0	0
Dysgonomonas	0	0	0	0	0	0	0	0.00135786	0.00152252	0.00164305	0.000282858	0.000708886
Eubacterium	0	0	0	0	0	0	0.000966688	0.00271952	0.00202372	0.000547063	0.00169153	0.00110127
Fibrobacter	0.013174	0.0112996	0.0140286	0.0109465	0.00489881	0.0126715	0	0	0.000245872	0.00044286	0	0
Flavobacterium	0.00676545	0.00859145	0.00637868	0.0101889	0.0108339	0.0143409	0.00137706	0.00515377	0.0060163	0.00439697	0.000668745	0.00298176
Lachnoclostridium	0	0	0	0	0	0	0	0.00060476	0.000754639	0.000202823	0.00294098	0.00158065
Megamonas	0	0	0	0	0	0	0	0.000545805	0.000508766	0.00128764	0.0037933	0.000473824
Niastella	0.00297152	0.00254082	0.00426153	0.00577409	0.00708757	0.00511949	0.0101582	0.00614649	0.00809922	0.00917354	0.00622288	0.00629853
Opitutus	0.00643959	0.00653355	0.00328392	0.00500862	0.00271632	0.00411785	0	0	0	0	0	0
Paenibacillus	0.0122104	0.0087398	0.0252847	0.0213937	0.0150057	0.0152694	0.0029911	0.000220604	0.00145632	0.00290278	0.00212612	0.00283924
Paludibacter	0.188605	0.164628	0.196457	0.155976	0.129782	0.161027	0.00363122	0.0038524	0.00591228	0.00699254	0.00609607	0.00684287
Paraprevotella	0.114389	0.125749	0.0962117	0.13484	0.120542	0.119205	0.149324	0.179965	0.188749	0.159698	0.135081	0.166898
Prevotella	3.00022	3.32823	2.66389	3.18695	4.01773	3.36742	5.67978	5.0304	4.64021	5.31046	4.92838	5.01586
Proteiniphilum	0.00723096	0.00416632	0.00399519	0.00277207	0	0.00273464	0	0	0	0	0	0
Pseudoflavonifractor	0	0	0	0	0.000197836	0	0.00143197	0.000893827	0.00104401	0.00292139	0.00209802	0.00329456
Roseburia	0	0	0	0.000149156	0.000138485	0	0.00771472	0.0385297	0.0418172	0.000308886	0.00314516	0.00211092
Ruminococcus	0	0	0	0	0	0	0.0026443	0.00123614	0.00173435	0.000208405	0.000428971	0
Sphingobacterium	0.00471719	0.0130513	0.0045415	0.00890053	0.00777214	0.00783823	0.00356909	0.00156705	0.000567398	0.00122252	0.00282858	0.000858806
Streptomyces	0	0	0	0.000551263	0.000511862	0.000543748	0	0	0	0	0	0
Subdoligranulum	0	0	0	0.00981248	0.0024494	0	0	0.00197783	0.00480397	0.00679177	0.00412111	0.00309096
Unclassified	0.912063	0.843257	1.06327	0.874276	0.61632	0.789145	0.244585	0.277065	0.300484	0.342488	0.303395	0.323416
GH44	0	0.000280911	0	0	0	0	0.0026154	0.000735981	0.000917293	0	0.00025476	0.000425701
Ruminococcus	0	0.000280911	0	0	0	0	0.0026154	0.000735981	0.000917293	0	0.00025476	0.000425701
GH45	0	0	0	0	0.000301465	0	0.00690698	0	0.0015906	0	0	0
Fibrobacter	0	0	0	0	0.000301465	0	0.00690698	0	0.0015906	0	0	0
GH48	0	0	0.00120612	0	0	0	0	0	0	0	0	0
Ruminococcus	0	0	0.00120612	0	0	0	0	0	0	0	0	0
GH5	2.00446	2.09206	1.98383	2.05305	2.2346	2.03149	2.50454	2.38449	2.31238	2.15157	2.2232	2.1898
Alistipes	0.0079044	0.0116057	0.0214741	0.0131673	0.00459577	0.00634213	0.00144497	0.00315692	0.00105347	0.00431696	0.000936617	0.000588579
Bacillus	0	0	0	0	0	0	0	0.000916648	0.00300721	0.00115553	0.00142928	0.00299842
Bacteroides	0.195669	0.153833	0.241408	0.196086	0.141449	0.183679	0.131406	0.126001	0.146868	0.100992	0.104088	0.114803
Butyrivibrio	0.00352238	0.00241457	0.00146793	0.00239406	0.00185275	0.00118448	0.00248536	0.00402032	0.000730051	0.00414391	0.00736181	0.00253755
Dysgonomonas	0.0061758	0.00613901	0.00606845	0.00442585	0.000317166	0.00504	0	0	0	0	0	0
Flavobacterium	0	0	0	0	0	0	0	0.00178195	0	0	0	0.00386833
Lachnoclostridium	0	0	0	0	0	0	0	0	0.00015906	0.00342379	0.00211675	0
Melioribacter	0.00169136	0.00231988	0.000808118	0.000771768	0.00215108	0.00190789	0	0	0	0	0	0
Opitutus	0.00468616	0.00315315	0.00481239	0.00615839	0.00322034	0.00476813	0	0	0	0	0	0
Paenibacillus	0.00217239	0.00238301	0.0052452	0.00441168	0.00523795	0.00624038	0	0	0	0	0	0
Paraprevotella	0.0155683	0.0183918	0.0103587	0.0183933	0.00751935	0.0146891	0.00416153	0.00233916	0.00567398	0.00409367	0.00275365	0.00272079
Pedobacter	0.000730854	0.000800123	0	0.000996998	0	0.000982561	0	0.000526788	0.00147712	0	0	0
Prevotella	0.991195	1.12558	0.886507	1.03104	1.33445	1.08507	2.03605	1.8788	1.80092	1.78495	1.80551	1.74476
Roseburia	0	0	0	0	0	0	0.00364133	0.0211095	0.00658181	0.000118344	0.000365281	0.000409044
Rubinisphaera	0.00129102	0.00451351	0.00220946	0.0011734	0.00152617	0.0016217	0.00131348	0.00122854	0	0.000744303	0.000511393	0
Ruminiclostridium	0	0	0	0	0	0	0.00138862	0.0012989	0	0	0	0
Ruminococcus	0.00515167	0.00902229	0.00827942	0.00959198	0.000763083	0.0058906	0.00174842	0	0.00209937	0.00430021	0.00200436	0.0044347
Unclassified	0.768705	0.751897	0.795195	0.764444	0.731514	0.714069	0.320901	0.343315	0.343812	0.243327	0.29612	0.312683
GH50	0.00268445	0.00317208	0.00453999	0.00281932	0.00122156	0.00259155	0	0	0	0	0	0
Unclassified	0.00268445	0.00317208	0.00453999	0.00281932	0.00122156	0.00259155	0	0	0	0	0	0
GH51	2.06822	2.10318	2.06046	1.98299	2.1654	2.1135	2.44172	2.09553	2.08137	2.12638	2.0535	2.05342
Bacteroides	0.503452	0.438986	0.52743	0.456929	0.416744	0.463592	0.111273	0.126826	0.159832	0.120508	0.133348	0.139054
Butyrivibrio	0	0	0.00131206	0.00187429	0.000290474	0.000925325	0	0	0	0	0	0
Candidatus Symbiothrix	0.00432927	0.00291958	0.00381359	0.00302407	0.00408234	0.00476972	0	0.00138068	0.00103266	0	0.00200436	0.00216552
Parabacteroides	0.00526029	0	0.00273913	0	0	0.000429274	0	0	0	0	0	0
Paraprevotella	0.0106758	0.0116625	0.0144674	0.0126066	0.00487525	0.0104091	0.0035951	0.00328738	0.00771661	0.00431696	0.0062004	0.00817384
Prevotella	1.2561	1.39252	1.14858	1.2559	1.56363	1.4119	2.29814	1.90041	1.84993	1.97443	1.88421	1.88495
Roseburia	0	0	0	0	0	0	0.00330032	0.0156515	0.013523	0.000156304	0.00151919	0.00086621
Ruminococcus	0	0	0	0	0.000395673	0	0.00570765	0.00511573	0.00748965	0	0	0
Unclassified	0.288404	0.25709	0.362126	0.252658	0.175388	0.221474	0.0197008	0.0428537	0.0418433	0.0269735	0.0262178	0.0182143
GH53	0.686063	0.734797	0.715649	0.766066	0.850515	0.747256	0.750493	0.818887	0.811042	0.717844	0.857072	0.79865
Alistipes	0.0423135	0.0478148	0.0538927	0.0462903	0.0296786	0.0405839	0.00913224	0.011635	0.010964	0.0113153	0.0106175	0.0108776
Bacillus	0	0	0	0	0	0	0	0.0092939	0.00852042	0.00299582	0.00210364	0
Bacteroides	0.0797438	0.086751	0.0757164	0.082869	0.095398	0.0812887	0.0370535	0.0468156	0.044832	0.0454062	0.050405	0.0467883
Butyrivibrio	0.00197377	0.000973719	0.00296612	0.000807994	0	0	0.00343037	0.00500543	0.0117943	0.00334936	0.00228535	0.00335934
Enterobacter	0	0	0	0	0	0	0	0.000424092	0.00158304	0	0.00044021	0.000368324
Flavobacterium	0.00153774	0.00168862	0.000366226	0.000699316	0.00227669	0.00103344	0.0102738	0.0126467	0.00472831	0.0122438	0.00947856	0.0101243
Prevotella	0.450456	0.503025	0.450889	0.520833	0.607438	0.500148	0.616069	0.582349	0.600804	0.586535	0.670788	0.635196
Roseburia	0	0	0	0	0.000196266	0	0.00927529	0.0665236	0.0213341	0.000371035	0.00206618	0.000487706
Unclassified	0.110038	0.0945439	0.131819	0.114567	0.115528	0.124202	0.0652594	0.0841943	0.106482	0.0556274	0.108887	0.0914481
GH54	0.14535	0.11699	0.139376	0.118986	0.104761	0.138254	0.00390865	0.00205713	0.00663099	0.011242	0.00447703	0.00745477
Amycolatopsis	0.0193964	0.00942156	0.00656785	0.00861545	0.0120115	0.0115904	0	0	0.000383939	0	0	0
Bacteroides	0.00647217	0.00299849	0.00570979	0.00504327	0.00362386	0.00370209	0.00179177	0.00133694	0.000312069	0.000168585	0.000520759	0.000583026
Gaeumannomyces	0	0	0	0	0	0	0	0.000469735	0.000438787	0.000947126	0	0.00163432
Opitutus	0.0103809	0.0102722	0.0156932	0.0113623	0.0103461	0.0126223	0	0	0.00422711	0.00537759	0.00350295	0.00403491
Unclassified	0.109101	0.0942977	0.111405	0.0939651	0.0787797	0.110339	0.00211689	0.000250462	0.00126908	0.00474865	0.000453323	0.00120251
GH55	0.00560167	0.00462398	0.00852004	0.00530787	0.00281053	0.00465842	0	0	7.22486e-05	0	0	0
Bacteroides	0.00560167	0.00462398	0.00852004	0.00530787	0.00281053	0.00465842	0	0	7.22486e-05	0	0	0
GH57	0.702314	0.724559	0.696259	0.69951	0.672694	0.694519	0.587899	0.600075	0.589985	0.568858	0.615169	0.577665
Algoriphagus	0	0.00209894	0.00367739	0.0021893	0	0.00302082	0	0	0	0	0	0
Alistipes	0.0030879	0.00413633	0.00340499	0.00583394	0.00535728	0.00482695	0	0	0	0	0	0
Bacteroides	0.154266	0.149954	0.134839	0.144935	0.111369	0.164436	0.0275268	0.0319212	0.0416992	0.0516044	0.0406439	0.0473652
Brachyspira	0	0	0	0	0	0	0	0.00107449	0	0	0.00167654	0
Chlamydia	0	0	0	0	0	0	0	0.000502065	0.00324362	0.000459607	0.00392443	0.00309096
Clostridium	0	0.00017044	0.00014755	0	0.00154815	0	0.00374971	0.0283933	0.0206419	0.00889442	0.0430226	0.0202227
Paludibacter	0	0	0	0	0	0	0	0	0	0.0026981	0	0
Parabacteroides	0.00093568	0.00152292	0.000891351	0.00127578	0.00117603	0.00124967	0	0	0	0	0	0
Paraprevotella	0	0	0	0.0044416	0	0.00279823	0	0	0	0	0	0
Prevotella	0.232181	0.281009	0.217285	0.24446	0.34228	0.261953	0.531486	0.503591	0.465922	0.468492	0.477111	0.460702
Unclassified	0.311844	0.285667	0.336014	0.296375	0.210963	0.256234	0.0251368	0.034593	0.0584779	0.036709	0.0487903	0.0462849
GH59	0.000968266	0.00238301	0.000693105	0.00352808	0.00204117	0.00303672	0	0	0	0.000232595	0	0
Bacteroides	0.000968266	0.00238301	0.000693105	0.00352808	0.00204117	0.00303672	0	0	0	0.000232595	0	0
GH63	0.118785	0.111291	0.13394	0.111913	0.103952	0.101197	0.00653851	0.0113098	0.0125094	0.00699533	0.0174342	0.0119402
Alistipes	0.102568	0.0958727	0.120372	0.0980996	0.0846677	0.0851044	0	0.000292871	0.000136365	0.000296605	0.00106212	0.000255976
Bacteroides	0.0087206	0.0104631	0.00777094	0.00895881	0.0119565	0.011018	0	0	0	0	0	0.000155103
Prevotella	0	0	0	0	0	0	0.005462	0.00732178	0.0081327	0.00669873	0.0115579	0.00780329
Treponema	0	0	0	0	0	0	0.00107651	0.00369512	0.00424035	0	0.00481421	0.00372581
Unclassified	0.0074963	0.00495539	0.00579756	0.00485426	0.0073278	0.00507498	0	0	0	0	0	0
GH65	0.0105051	0.00681761	0.00715805	0.00805316	0.00714409	0.0106139	0.0116176	0.0260541	0.0432868	0.013658	0.0316202	0.0213867
Bacteroides	0.00803785	0.00681761	0.00508479	0.00549058	0.00535728	0.00824366	0	0	0	0	0	0.000101613
Flavobacterium	0	0	0.000897404	0.000855245	0.000397243	0.000421325	0.00283215	0	0	0.00334936	0.0068935	0
Unclassified	0.00246722	0	0.00117586	0.00170734	0.00138957	0.00194891	0.00878544	0.0260541	0.0432868	0.0103086	0.0247267	0.0212851
GH66	0.0542244	0.0436024	0.0524444	0.0579379	0.0501201	0.0568644	0.0323125	0.0596145	0.0662493	0.0345319	0.0552585	0.0459117
Bacteroides	0.0231592	0.0184467	0.0186669	0.0242794	0.0241172	0.0288456	0.0178498	0.0230588	0.0220793	0.0190672	0.0309758	0.0256095
Prevotella	0.0310652	0.0251557	0.0337775	0.0336585	0.0260029	0.0280187	0.0144627	0.0365556	0.04417	0.0154648	0.0242827	0.0203023
GH67	0.505427	0.534945	0.475607	0.516141	0.549132	0.539749	0.704546	0.630448	0.601099	0.620107	0.612322	0.635955
Bacteroides	0.196547	0.161667	0.216488	0.174978	0.140281	0.157197	0.058796	0.0650915	0.0632648	0.05928	0.0613715	0.0801961
Chryseobacterium	0	0.0029038	0.000506965	0.000724517	0.000224529	0.00119084	0	0	0	0	0	0
Prevotella	0.164749	0.198061	0.132532	0.173398	0.214197	0.191375	0.428832	0.387058	0.356528	0.36346	0.357582	0.367942
Ruminococcus	0.000974473	0.000426101	0	0	0	0	0.00297665	0.000557216	0.0024209	0.00168399	0	0.000161396
Unclassified	0.143156	0.171886	0.12608	0.16704	0.194429	0.189986	0.213941	0.177742	0.178885	0.195683	0.193368	0.187656
GH73	0.364451	0.365328	0.326956	0.342143	0.375494	0.37859	0.65455	0.781781	0.788509	0.68852	0.752141	0.704506
Alistipes	0	0.00179909	0.000626518	0	0.000277913	0.00147384	0	0	0	0	0	0
Bacteroides	0.125771	0.142666	0.0986812	0.117636	0.139974	0.14351	0.214054	0.177929	0.162923	0.159134	0.15188	0.149736
Blautia	0.00103033	0.0018133	0	0.00138446	0.00224529	0.000802902	0	0.000309987	0.00696008	0	0.00129066	0.00405342
Chlamydia	0	0	0	0	0	0	0	0.00532493	0	0.000896885	0.00215422	0
Clostridium	0.00339824	0.00159393	0.000923131	0.00176404	0	0.00130213	0	0	0	0	0	0
Eubacterium	0	0	0	0	0	0	0.00190737	0.0068083	0.0107427	0.00179935	0.0144801	0.00795877
Lachnoclostridium	0	7.90654e-05	0	6.5679e-05	0	0	0.00313993	0.0329385	0.0186901	0.000301443	0.0296278	0.0173057
Mitsuokella	0	0	0	0	0	0	0	0	0.0020048	0	0	0.00248017
Paenibacillus	0.000940335	0.00239879	0.000299639	0.000285082	0	0.000281413	0	0	0	0	0	0
Phascolarctobacterium	0	0.00151818	0.00263925	0.00408092	0.00323918	0.000613703	0.0132215	0.0237168	0.0175137	0.0286557	0.0271619	0.0249868
Prevotella	0.106739	0.0790875	0.124474	0.0973152	0.0846636	0.0878015	0.238739	0.265666	0.288618	0.224705	0.273244	0.231569
Roseburia	0	0	0	0	0	0	0.00669601	0.0305232	0.0246818	0	0.000554665	0.00107851
Ruminococcus	0.00661028	0.0126726	0.00408599	0.0063159	0.00475749	0.00593035	0.00141752	0.00169637	0.00112156	0.00759189	0.00379892	0.00315389
Selenomonas	0	0	0.000205813	0	0.00121214	0.0017171	0.000661798	0.00564823	0.0140128	0.00187192	0.0186574	0.00841963
Succinatimonas	0	0	0	0.000223655	0	0	0	0.00469735	0.00438787	0.00189797	0.00316577	0.00122528
Succinivibrio	0	0.000269864	0	0	0	0	0.00251425	0.00235818	0.00330982	0.00379595	0.00294098	0.00347965
Unclassified	0.119963	0.121429	0.0950204	0.113072	0.139125	0.135158	0.172199	0.224164	0.233543	0.257869	0.223185	0.24906
GH76	0.0738551	0.0856368	0.0692772	0.0779439	0.0712588	0.0800851	0.00115742	0.0457653	0.03663	0.068701	0.0452948	0.0432661
Bacteroides	0.0462487	0.0470242	0.046158	0.0433403	0.0497558	0.0474921	0.00115742	0.00604322	0.00948764	0.00984713	0.010078	0.0122898
Paenibacillus	0.000963611	0.00105263	0.000458539	0	0.00121999	0.00302082	0	0	0	0	0	0
Prevotella	0.0187601	0.029906	0.0159868	0.0244603	0.0125265	0.0231013	0	0.0384726	0.0271424	0.0578026	0.0352168	0.0306135
Unclassified	0.00788268	0.00765403	0.00667378	0.0101432	0.00775644	0.00647091	0	0.00124946	0	0.00105133	0	0.000362772
GH77	0.192944	0.228373	0.230087	0.22045	0.159568	0.195874	0.237584	0.409064	0.386294	0.407406	0.338536	0.354651
Acidaminococcus	0	0	0	0	0	0	0	0.0014016	0.000786791	0.0036843	0.00350295	0.00220254
Aeromonas	0.00144464	0.00182513	0.0012712	0.000908324	0.000375261	0.000397794	0.0327561	0.136573	0.136001	0.110855	0.104866	0.138982
Alistipes	0.0429714	0.0343169	0.049215	0.0392452	0.0190143	0.0260554	0	0.00422191	0.00631703	0.00528827	0.000897279	0.00372211
Bacteroides	0.0794552	0.112813	0.0974145	0.0953701	0.084787	0.102571	0.113404	0.0905251	0.0623475	0.10442	0.0875156	0.0740758
Blautia	0	0	0	0	0	0	0	0.000397468	0	0.000801987	0	0
Clostridium	0	0	0	0	0	0	0.000523081	0.00439307	0.0021372	0	0	0
Eubacterium	0	0	0.000157386	0.000142226	0.000132205	0	0.00293908	0.0163494	0.0225786	0.00431696	0.0287822	0.0174019
Francisella	0	0.00342459	0	0.000711917	0.00197836	0.0017489	0	0	0	0	0	0
Paraprevotella	0	0	0	0	0.00151675	0	0.00365578	0.0043246	0.0027027	0.00604746	0.0075304	0.00157695
Prevotella	0.0104647	0.0107977	0.0173291	0.0127704	0.0172086	0.0127892	0.0184523	0.0236579	0.0228018	0.0139054	0.0195659	0.0209667
Roseburia	0	0	0	0	0.000531018	0	0.00967555	0.059778	0.0402001	0.00441	0.00216789	0.00375432
Ruminobacter	0.000446892	0.000244613	0.000532692	0	9.37368e-05	9.95281e-05	0.0102319	0.00711448	0.0158966	0.102304	0.0210645	0.0379244
Ruminococcus	0	0	0	0.000373284	0	0	0	0.000975603	0.00179487	0.00433557	0.00466435	0.0018046
Sphaerochaeta	0.00314997	0.00364553	0.00166466	0.00143328	0.00177425	0.003307	0	0.000500163	0.000779226	0.000504265	0.000346548	0.000290588
Succinatimonas	0	0	0	0.000124585	0	0	0.00167617	0.00625679	0.00537136	0.00223291	0.00367154	0.001477
Succinivibrio	0	0	0	0	0	0	0.00179177	0.00141491	0.00312069	0.00232595	0.00239774	0.00301693
Treponema	0	0	0	0	0	0	0	0.00102125	0.00127286	0	0.00106212	0.00029614
Unclassified	0.0486957	0.0568087	0.0534674	0.060472	0.029487	0.0421007	0.0424779	0.0501589	0.0621849	0.0419731	0.0505015	0.0471585
Verrucomicrobium	0.00631545	0.00449773	0.00903457	0.00889896	0.00266922	0.00680479	0	0	0	0	0	0
GH78	1.26713	1.14563	1.36931	1.24088	1.08859	1.16372	0.818821	0.771141	0.920361	0.687141	0.787171	0.835388
Alistipes	0.0928077	0.0727291	0.107262	0.0921743	0.0846159	0.0852968	0.00510076	0.00586503	0.0121934	0.00881999	0.0108704	0.0111867
Bacteroides	0.563208	0.503963	0.642195	0.551536	0.458865	0.492874	0.263659	0.256049	0.29728	0.24957	0.22748	0.279837
Blautia	0.00111723	0.00244613	0.00106538	0.0020318	0.00141626	0.00225767	0	0	0.0012426	0	0	0
Butyrivibrio	0.00228101	0.000555509	0.00460052	0.00346508	0.00128751	0.000911016	0	0	0	0	0	0
Chlamydia	0	0.00445039	0	0	0	0.00225767	0.0057221	0.00277657	0.00501201	0.00372152	0.00172712	0.0040164
Coprobacter	0.00301031	0.00219363	0.00331116	0.00524487	0.00233949	0.00518309	0	0.00253124	0.00722108	0.0046705	0.00715013	0.00631334
Parabacteroides	0.0337853	0.0259353	0.0398687	0.0407147	0.0174529	0.0272033	0.0406038	0.0525818	0.0625556	0.0439654	0.0731685	0.0589941
Pedobacter	0.000778957	0.000852202	0.000494859	0.00307132	0.000657884	0.00139753	0	0	0	0	0	0
Prevotella	0.226844	0.221794	0.182965	0.19419	0.282824	0.238444	0.399281	0.344108	0.38041	0.244077	0.321382	0.314526
Pseudobutyrivibrio	0	0	0	0	0	0	0	0.00327103	0.000291264	0.00331215	0.00681857	0.00216552
Robiginitalea	0.0107999	0.00778028	0.016798	0.0105212	0.00577808	0.00944404	0	0	0.00140525	0	0	0
Ruminiclostridium	0	0	0	0	9.13816e-05	0.000193968	0.00352574	0.00286405	0.00671042	0.00675641	0.00658254	0.00501587
Streptomyces	0.00155171	0.00320365	0.00650731	0.00159079	0.00230809	0.00244845	0	0	0	0	0	0
Sunxiuqinia	0.000858095	0.00250926	0.00272399	0.00259881	0.00339148	0.00230536	0	0	0	0	0	0
Unclassified	0.330084	0.297218	0.361519	0.333746	0.22756	0.2935	0.100929	0.101095	0.146039	0.122248	0.131992	0.153333
GH8	0.290112	0.330757	0.238716	0.314042	0.392641	0.357125	0.541461	0.443087	0.418686	0.46828	0.428204	0.438113
Bacteroides	0.106505	0.124303	0.0826838	0.116817	0.120854	0.141525	0.0732905	0.0631536	0.0711857	0.0600094	0.0742419	0.0698002
Butyrivibrio	0.00115292	0.0034167	0.00222005	0.000740267	0.00133618	0.00109544	0	0	0	0	0	0
Fibrobacter	0	0	0	0	0.00127024	0.00124426	0.0169062	0.0058384	0.00805704	0.00973176	0.00972208	0.00995771
Prevotella	0.177225	0.19876	0.148023	0.193372	0.263857	0.205502	0.446857	0.354927	0.317239	0.389311	0.329717	0.345764
Pseudobacteroides	0	0	0	0	0.000863571	0.00214637	0	0.00260541	0.00211828	0.00262367	0.00303464	0.00536754
Roseburia	0	0	0.000313259	0	0	0	0	0.00732178	0.0111966	0	0	0.000272079
Ruminiclostridium	0	0	0	0	0	0	0	0.00239622	0.00112156	0.00301443	0.00280985	0.00286886
Ruminococcus	0.00195515	0.00160971	0.000935237	0.000891471	0	0.00263924	0	0	0	0	0	0
Succinatimonas	0	0	0	0	0	0	0	0.00368941	0.00281807	0.000677316	0.00209802	0.000292438
Unclassified	0.0032741	0.00266708	0.00453999	0.0022208	0.00445917	0.00297312	0.00440717	0.00315502	0.0049496	0.00291209	0.00658067	0.00379059
GH84	0.00317479	0.00482914	0.00210353	0.00593474	0.00406821	0.00395886	0.0488893	0.0928934	0.0983867	0.179358	0.100042	0.133526
Aeromonas	0.00132826	0	0	0	0	0	0.0130626	0.0547745	0.0559832	0.0635635	0.0362021	0.0633407
Ruminobacter	0	0	0	0.000248856	0.000346999	0	0.00486956	0.00260541	0.00817052	0.0567531	0.0100218	0.0235061
Selenomonas	0.00184653	0.00482914	0.00210353	0.00568588	0.00372121	0.00395886	0.0309571	0.0355135	0.034233	0.0590419	0.053818	0.0466791
GH88	0.17873	0.148804	0.223462	0.181438	0.12258	0.150557	0.0821742	0.101459	0.126441	0.0908199	0.107496	0.107517
Bacteroides	0.128635	0.10796	0.158641	0.126776	0.0827521	0.101269	0.0199695	0.0258811	0.0408394	0.0285068	0.0257588	0.0286312
Parabacteroides	0.00192412	0.00209894	0.00237593	0.00156874	0.000646894	0.0017171	0.00171952	0.000401271	0.00150171	0.00080943	0.000417731	0.000699631
Pedobacter	0	0	0	0	0	0	0	0.00120381	0.00421765	0	0	0.00392386
Prevotella	0.0469454	0.0365757	0.0589446	0.0510107	0.0368599	0.04301	0.0537718	0.0654453	0.0689974	0.0507261	0.0661345	0.0622339
Unclassified	0.00122585	0.00216996	0.00350033	0.0020822	0.00232065	0.00456144	0.00671335	0.00852749	0.0108846	0.0107775	0.0151844	0.0120288
GH89	0.377863	0.377788	0.412452	0.358346	0.22834	0.3151	0.309531	0.295794	0.286534	0.341821	0.326788	0.329764
Alistipes	0.00966714	0.0029038	0.00357146	0.00311857	0.00263782	0.00475382	0	0	0	0	0	0
Alteromonas	0	0.00224097	0	0.00132933	0.00222958	0.00131008	0	0	0	0	0	0
Bacteroides	0.155222	0.132994	0.223154	0.156074	0.0754531	0.108877	0.0409419	0.0522052	0.0684582	0.0690062	0.0723274	0.0743016
Prevotella	0.0622359	0.0908548	0.0599218	0.0683818	0.0817022	0.0726221	0.264037	0.235732	0.211318	0.266653	0.249271	0.251299
Unclassified	0.150738	0.148794	0.125805	0.129443	0.0663176	0.127537	0.00455167	0.00785617	0.0067577	0.0061619	0.00518886	0.00416318
GH9	0.860675	0.862056	0.938522	0.833953	0.726371	0.824194	0.621155	0.472863	0.489736	0.529423	0.524246	0.526484
Alistipes	0	0.00276176	0.000960964	0.00182704	0.000637473	0.00225767	0	0	0	0	0	0
Bacteroides	0.226466	0.244402	0.249864	0.23595	0.180286	0.217134	0.104053	0.102899	0.125936	0.0801559	0.114672	0.113827
Butyrivibrio	0	0.000449773	0.000783904	0.000373284	0.0024337	0	0	0	0	0	0	0
Paenibacillus	0	0	0	0	0	0	0	0.000644697	0	0.00357266	0	0.00112163
Prevotella	0.292419	0.326591	0.28772	0.304217	0.337884	0.330565	0.460994	0.303495	0.295175	0.379291	0.351107	0.348557
Rufibacter	0	0	0	0	0.00142254	0.000863318	0.0056354	0	0	0	0	0
Ruminiclostridium	0	0	0	0	0	0	0	0.0038929	0.00547349	0.00342379	0.00160723	0.000806982
Ruminococcus	0	0.00168862	0	0	0	0	0	0.00118099	0.00165491	0.00178633	0	0.000769964
Selenomonas	0	0	0	0	0	0	0	0.00414584	0.000775443	0.00139371	0.00115017	0.00144368
Teredinibacter	0.00314997	0.00291958	0.00276939	0.00286657	0.00163294	0.00368858	0	0	0	0	0	0
Unclassified	0.33864	0.283243	0.396423	0.288719	0.202074	0.269686	0.0504729	0.0566038	0.0607219	0.0597994	0.05571	0.0599584
GH91	0.00395686	0.00296692	0.00411625	0.00337058	0.00156385	0.00187609	0	0	0.000109886	0	0	0.000102353
Prevotella	0.00395686	0.00296692	0.00411625	0.00337058	0.00156385	0.00187609	0	0	0.000109886	0	0	0.000102353
GH92	1.83834	1.73376	2.10212	1.76802	1.37818	1.70213	1.16904	1.05849	1.15223	1.35148	1.25751	1.26302
Alistipes	0.208402	0.174637	0.265702	0.183092	0.124591	0.167619	0.0482188	0.0432841	0.0649084	0.0530688	0.0509982	0.057364
Bacteroides	0.788296	0.714105	0.8973	0.734491	0.628767	0.723143	0.213017	0.198048	0.26087	0.265811	0.23861	0.254635
Chryseobacterium	0	0	0	0	0	0	0.000670468	0.00201587	0.00340439	0.00595443	0.00522632	0.00436807
Flavobacterium	0.00471719	0.0016255	0.0014195	0.00247281	0.00208827	0.00155652	0	0	0	0	0	0
Nonlabens	0.00553029	0.00372759	0.0015436	0.00184279	0.00287805	0.00446127	0	0	0	0	0	0
Parabacteroides	0.0252804	0.0216617	0.0213712	0.0220678	0.0174614	0.0309111	0.00635789	0.0133388	0.0127456	0.0102304	0.0136802	0.015142
Porphyromonas	0	0.000489227	0.00127876	0.0020318	0	0.00120356	0	0	0	0	0	0
Prevotella	0.381002	0.424739	0.449034	0.41276	0.361026	0.418655	0.85354	0.741476	0.696584	0.919307	0.865542	0.818862
Unclassified	0.425112	0.392779	0.464471	0.409261	0.24137	0.354577	0.0472348	0.0603236	0.11372	0.0971046	0.08345	0.112644
GH93	0.0263216	0.0235302	0.0299745	0.029732	0.0294242	0.0340208	0.00941112	0.00603352	0.0107957	0.00724319	0.0116352	0.0102594
Bacteroides	0	0	0	0.000811144	0	0	0	0	0	0	0	0
Prevotella	0.0263216	0.022648	0.0280526	0.0285538	0.0294242	0.0329365	0.00941112	0.00603352	0.0107957	0.00724319	0.0116352	0.0102594
Unclassified	0	0.000882186	0.00192193	0.000366984	0	0.00108432	0	0	0	0	0	0
GH94	0.526418	0.517591	0.529703	0.533047	0.551791	0.522993	0.615735	0.683738	0.656323	0.518301	0.558242	0.555243
Clostridium	0	0.00194113	0	0	0	0	0.00908744	0.00574902	0.00987083	0.00256785	0.00342802	0.00438473
Desulfosporosinus	0	0	0	0	0	0	0.000793291	0.000557216	0.00295047	0.00149791	0.00154354	0.00129191
Fibrobacter	0.000420513	0.0023041	0.000802064	0	0.000533844	0.000566006	0.0053464	0.00199685	0.00187241	0.00141418	0.000833589	0.00174353
Geofilum	0.027923	0.0262036	0.0345342	0.0285082	0.0287035	0.0308076	0.0134672	0.028456	0.0153424	0.0125713	0.00751167	0.010202
Lachnoclostridium	0	0	0	0	0	0	0.00234086	0.00395566	0.00266677	0	0	0
Paenibacillus	0	0	0	0	8.58861e-05	0	0.00468172	0.0105738	0.0151117	0.0109748	0.010344	0.0151957
Prevotella	0.378486	0.349199	0.381061	0.373862	0.365011	0.3555	0.496031	0.447204	0.428188	0.372916	0.409021	0.409825
Proteiniphilum	0.00297928	0.000651776	0.000567498	0.00162229	0.00257815	0.00240076	0.00200851	0.00372935	0.0101564	0.00951219	0.00849324	0.0103279
Roseburia	0	0	0	0	0	0	0.0111552	0.0561209	0.034197	0.00085967	0.00876861	0.00217607
Ruminococcus	0	0	0	0	0	0	0	0.00167355	0.00327199	0	0.000316577	0.000132523
Streptococcus	0	0	0	0	0	0	0	0.0020539	0.00626029	0	0.000284732	0.000118826
Tannerella	0.0605554	0.0718611	0.0544889	0.0754112	0.0951938	0.0649126	0.0381618	0.0430254	0.0367125	0.0432645	0.0442121	0.042994
Thermoanaerobacter	0.00328962	0.00206738	0.00125758	0.000341783	0.00293614	0.00372038	0	0	0	0	0	0
Unclassified	0.0527643	0.0633628	0.056992	0.0533024	0.0567492	0.0650851	0.0326622	0.0786416	0.0897214	0.0627224	0.0634858	0.0568515
GH95	1.35669	1.33982	1.28998	1.31439	1.42447	1.3813	1.51651	1.34487	1.32976	1.31264	1.34018	1.32873
Bacteroides	0.575887	0.537042	0.552931	0.520596	0.538823	0.565255	0.356687	0.29113	0.323671	0.298886	0.277306	0.296208
Chlamydia	0	0	0	0	0.00060136	0.00125444	0	0.00243996	0	0.00494962	0.00441709	0
Geofilum	0.00420513	0.000445039	0.00245613	0	0.00218248	0.0049446	0	0	0	0	0	0
Kouleothrix	0	0	0	0	0	0	0	0.00555314	0.00765987	0.00586139	0	0.00390535
Paenibacillus	0.00302583	0.00378756	0.00136351	0.00315007	0.00176483	0.00219407	0	0	0	0	0	0
Parabacteroides	0.0153774	0.012783	0.021232	0.0132461	0.00712839	0.0110975	0	0	0	0	0	9.14333e-05
Prevotella	0.604265	0.674501	0.554707	0.651666	0.789995	0.677832	1.13377	1.02682	0.974473	0.985258	1.03869	1.00614
Ruminococcus	0	0	0.000726398	0	0	0	0.0028466	0.000967996	0.00156223	0.00122066	0.000754913	0.000211
Saccharicrinis	0	0.00108261	0.00354119	0.000899346	0.00146179	0.000887167	0	0	0	0	0	0
Segetibacter	0	0	0.000655271	0	0.000580948	0.000616883	0	0	0	0	0	0
Sphingobacterium	0.00507409	0.0086167	0.00370009	0.00840125	0.00361287	0.00434839	0	0	0	0	0	0
Unclassified	0.14886	0.101567	0.148666	0.116427	0.0783179	0.112869	0.0232077	0.0179602	0.0223969	0.016464	0.0190096	0.0221685
GH97	2.73281	2.80874	2.85333	2.8722	2.85413	2.85631	3.13247	2.74799	2.75011	2.88374	2.89082	2.87597
Alistipes	0.170191	0.155352	0.197153	0.187155	0.147884	0.161749	0.0235039	0.0185138	0.0288862	0.0253807	0.0177208	0.0203337
Bacteroides	0.815275	0.797675	0.908386	0.812127	0.775637	0.828402	0.639417	0.519095	0.586561	0.599003	0.57009	0.635233
Capnocytophaga	0.0113585	0.00390277	0.011981	0.00718689	0.00147121	0.00624833	0	0	0	0	0	0
Chryseobacterium	0	0	0.00125909	0.00120018	0	0	0	0	0	0	0	0
Jejuia	0.0166033	0.0118993	0.0195219	0.0142383	0.00675156	0.0114632	0	0.00344219	0.00387722	0.00556367	0	0.0018009
Marinilabilia	0.00074482	0.000271442	0.00213379	0.000675691	0.00125767	0.000445173	0	0	0	0	0	0
Parabacteroides	0.0362634	0.0634259	0.0294948	0.032934	0.0273517	0.0453282	0	0	0.000179487	0.000360987	0	0
Prevotella	1.14885	1.33146	1.11213	1.31484	1.56156	1.3262	2.42325	2.13753	2.04499	2.18338	2.22806	2.12588
Sinorhizobium	0.000740165	0.00121518	0.00176605	0.00269331	0.00250279	0.00398748	0.00602554	0.00105738	0.00296938	0.00213987	0	0.00214702
Sphingobacterium	0	0	0	0	0	0.000573956	0	0.000304282	0.000569289	0	0.000633153	0.000264675
Unclassified	0.532782	0.443541	0.569508	0.49915	0.329718	0.471912	0.0402671	0.0680511	0.0820776	0.0679058	0.0743222	0.0903161
GH99	0	0	0	0	0	0.00017489	0.00732602	0.0175913	0.011764	0.0108296	0.031283	0.0183607
Prevotella	0	0	0	0	0	0.00017489	0.00732602	0.0175913	0.011764	0.0108296	0.031283	0.0183607
总计	57.2126	57.1285	58.0832	57.3512	57.185	57.0489	58.7489	55.882	55.7874	56.3675	55.9864	56.1297
